# Supplementary material for: N-(4-Chloro-2-nitro­phen­yl)methane­sulfonamide
Source: Acta Crystallogr Sect E Struct Rep Online. 2008 Sep 30;64(Pt 10):o2034–5. doi: 10.1107/S1600536808031048 (PMC2959442; doi:10.1107/S1600536808031048)
Supplement: Supplementary file 2 [file e-64-o2034-Isup2.hkl]

# 
# h,k,l, Fc-squared, Fo-squared, sigma(Fo-squared) and status flag 
# 
data_I
_shelx_title ' IU7_0m in P2(1)/n' 
_shelx_refln_list_code          4 
_shelx_F_calc_maximum      155.78 
_exptl_crystal_F_000       484.00 
_reflns_d_resolution_high  0.7411 
 
loop_ 
 _symmetry_equiv_pos_as_xyz 
 'x, y, z' 
 '-x+1/2, y+1/2, -z+1/2' 
 '-x, -y, -z' 
 'x-1/2, -y-1/2, z-1/2' 
 
_cell_length_a    11.7282 
_cell_length_b     4.9798 
_cell_length_c    17.9880 
_cell_angle_alpha  90.000 
_cell_angle_beta  107.334 
_cell_angle_gamma  90.000 
 
_shelx_F_squared_multiplier     1.000 
 
loop_ 
 _refln_index_h 
 _refln_index_k 
 _refln_index_l 
 _refln_F_squared_calc 
 _refln_F_squared_meas 
 _refln_F_squared_sigma 
 _refln_observed_status 
   2   0   0     6631.99     6197.31    154.48 o 
   4   0   0     3805.28     3877.39    112.29 o 
   6   0   0     1233.91     1200.95     56.81 o 
   8   0   0      116.64      139.60     22.83 o 
  10   0   0      861.74      828.76     50.35 o 
  12   0   0       49.99       65.18     25.30 o 
  14   0   0        1.93        2.03     39.32 o 
   1   1   0     2704.45     2721.44     38.90 o 
   2   1   0     3187.89     3195.27     46.76 o 
   3   1   0       56.83       57.41      3.93 o 
   4   1   0      236.47      219.38      9.13 o 
   5   1   0     2163.60     2289.84     47.57 o 
   6   1   0       30.05       25.14      7.54 o 
   7   1   0       25.88       17.92      5.80 o 
   8   1   0      201.56      209.63     11.00 o 
   9   1   0      108.70      131.72      9.68 o 
  10   1   0       46.48       24.20      9.54 o 
  11   1   0      305.53      306.18     18.60 o 
  12   1   0        1.63       -4.51     18.09 o 
  13   1   0        0.17        0.23     20.95 o 
  14   1   0       15.36       27.07     24.54 o 
   0   2   0     1591.58     1758.48     47.19 o 
   1   2   0       40.73       49.72      4.90 o 
   2   2   0      113.55      110.26      6.72 o 
   3   2   0      110.62      111.72      6.80 o 
   4   2   0     1025.61     1092.23     24.54 o 
   5   2   0       34.27       26.73      5.60 o 
   6   2   0      710.85      731.39     17.44 o 
   7   2   0      144.33      151.95      9.42 o 
   8   2   0      335.41      357.22     15.27 o 
   9   2   0       98.61       83.72      9.17 o 
  10   2   0       50.72       55.64     10.01 o 
  11   2   0       12.67        5.59     14.66 o 
  12   2   0       17.84       55.97     26.25 o 
  13   2   0       26.59       61.78     29.76 o 
  14   2   0       43.70       55.19     36.89 o 
   1   3   0        0.02       -2.39      3.77 o 
   2   3   0      643.20      673.65     16.90 o 
   3   3   0      609.15      573.87     16.60 o 
   4   3   0      198.05      180.59      7.80 o 
   5   3   0      106.52      113.27      7.56 o 
   6   3   0      115.61      124.63      8.83 o 
   7   3   0      108.25       90.84     10.92 o 
   8   3   0       61.74       47.82     10.99 o 
   9   3   0       10.60       -3.09     12.91 o 
  10   3   0       49.77       59.95     12.04 o 
  11   3   0       23.45       44.17     15.77 o 
  12   3   0        0.01      -11.72     23.91 o 
  13   3   0        9.18       31.87     29.89 o 
   0   4   0       94.11       92.89     14.31 o 
   1   4   0       83.32       91.81     11.07 o 
   2   4   0      129.26      134.71     12.28 o 
   3   4   0       87.27       98.07     10.16 o 
   4   4   0       55.18       45.24     11.34 o 
   5   4   0      422.84      418.62     24.18 o 
   6   4   0       46.00       35.95     10.77 o 
   7   4   0        8.16       -1.49     10.33 o 
   8   4   0      136.46      130.84     14.68 o 
   9   4   0       47.69       22.96     12.33 o 
  10   4   0        2.26       14.06     17.53 o 
  11   4   0        3.66        9.98     16.93 o 
   1   5   0       22.40       10.47     10.69 o 
   2   5   0      309.68      311.27     21.65 o 
   3   5   0      128.26      132.54     27.28 o 
   4   5   0      204.63      172.91     17.20 o 
   5   5   0       16.56        6.21     12.08 o 
   6   5   0       32.06       35.39     20.72 o 
   7   5   0      129.85      122.41     15.19 o 
   8   5   0       18.48       14.94     13.00 o 
   9   5   0        4.65        2.22     14.79 o 
   0   6   0       11.09        6.72     20.60 o 
   1   6   0       60.53       89.51     19.70 o 
   2   6   0       21.66       13.11     21.85 o 
   3   6   0        5.07      -18.45     18.45 o 
   4   6   0        0.07        5.79     21.80 o 
   5   6   0        0.06       -9.72     23.16 o 
   6   6   0        0.88       -9.81     16.17 o 
 -15   0   1       41.49      160.48     53.58 o 
 -13   0   1        0.09        5.03     25.41 o 
 -11   0   1      186.01      208.39     35.49 o 
  -9   0   1     2885.33     3034.81    133.56 o 
  -7   0   1        6.33        1.98     13.35 o 
  -5   0   1      430.04      431.44     21.67 o 
  -3   0   1    12391.99    11466.21    373.01 o 
  -1   0   1     2534.88     1107.25     56.40 o 
   3   0   1     1099.46      934.95     32.37 o 
   5   0   1      392.33      426.48     18.65 o 
   7   0   1      181.81      213.95     22.25 o 
   9   0   1      605.68      568.61     40.09 o 
  11   0   1        0.08       18.62     21.81 o 
  13   0   1       91.80       74.83     30.20 o 
 -14   1   1       17.11       -4.91     23.85 o 
 -13   1   1       40.65       30.92     21.58 o 
 -12   1   1        7.73        9.76     19.12 o 
 -11   1   1      200.04      204.86     15.94 o 
 -10   1   1       11.58       -0.99     10.10 o 
  -9   1   1        4.23      -10.52     10.52 o 
  -8   1   1      485.59      505.75     17.53 o 
  -7   1   1     1357.03     1324.82     34.44 o 
  -6   1   1       83.36       94.22      6.92 o 
  -5   1   1      762.85      769.08     18.75 o 
  -4   1   1      398.77      424.70     10.95 o 
  -3   1   1      488.64      486.37      9.33 o 
  -2   1   1     3049.73     3014.24     42.36 o 
  -1   1   1      743.36      807.63     12.45 o 
   0   1   1      939.75      988.93     17.13 o 
   1   1   1     1662.97     1671.70     25.49 o 
   2   1   1     2327.00     2243.94     34.73 o 
   3   1   1       33.88       37.87      4.12 o 
   4   1   1        2.53       -1.78      3.42 o 
   5   1   1     2732.77     2919.24     59.85 o 
   6   1   1      178.10      178.71      8.77 o 
   7   1   1      493.08      512.80     17.10 o 
   8   1   1      172.27      175.69     13.54 o 
   9   1   1      237.28      237.96     12.37 o 
  10   1   1        9.11       15.10      7.26 o 
  11   1   1       48.84       59.95     16.77 o 
  12   1   1       32.11       34.63     20.20 o 
  13   1   1        4.35       -3.89     21.93 o 
  14   1   1        0.23       -7.63     22.75 o 
 -14   2   1        2.84       29.06     44.46 o 
 -13   2   1       81.75       83.51     30.47 o 
 -12   2   1       71.26       93.05     17.64 o 
 -11   2   1       46.39       76.61     13.88 o 
 -10   2   1        0.03        3.48     10.62 o 
  -9   2   1       28.06       31.72      8.06 o 
  -8   2   1        8.98        3.96      7.15 o 
  -7   2   1      151.32      153.38     10.84 o 
  -6   2   1      430.63      462.70     12.74 o 
  -5   2   1       10.11        0.52      3.87 o 
  -4   2   1     2724.60     2969.53     56.62 o 
  -3   2   1      613.62      612.59     14.57 o 
  -2   2   1       92.69       98.92      5.51 o 
  -1   2   1      451.84      470.15     12.12 o 
   0   2   1      217.86      208.85      7.01 o 
   1   2   1       60.59       66.81      4.08 o 
   2   2   1      238.10      245.85     12.27 o 
   3   2   1     1933.48     1843.72     40.54 o 
   4   2   1       90.86       71.39      6.68 o 
   5   2   1     1060.34      998.38     25.08 o 
   6   2   1      330.59      351.11     11.24 o 
   7   2   1       47.99       54.43      9.21 o 
   8   2   1      513.55      509.25     18.53 o 
   9   2   1      346.72      401.24     20.15 o 
  10   2   1      110.87      108.56     18.25 o 
  11   2   1       11.42        6.05      9.27 o 
  12   2   1       10.57       21.11     26.17 o 
  13   2   1       24.44       15.93     28.39 o 
  14   2   1        3.56      -16.56     39.39 o 
 -13   3   1        0.73       11.04     27.84 o 
 -12   3   1       51.96       55.52     17.26 o 
 -11   3   1       20.87       13.90     13.60 o 
 -10   3   1        1.20        0.36     12.68 o 
  -9   3   1        9.05       -1.63      9.45 o 
  -8   3   1       52.16       65.81     10.88 o 
  -7   3   1      145.29      127.70     14.32 o 
  -6   3   1      271.29      280.91     13.45 o 
  -5   3   1       79.80       59.15      7.78 o 
  -4   3   1       23.23       14.02      5.09 o 
  -3   3   1       60.95       47.62      6.80 o 
  -2   3   1      355.00      321.83     12.81 o 
  -1   3   1      478.48      508.26     16.11 o 
   0   3   1       66.34       59.05      5.82 o 
   1   3   1      173.31      195.54      8.43 o 
   2   3   1      661.42      674.15     18.47 o 
   3   3   1       23.56       16.54      4.83 o 
   4   3   1      177.05      155.26      9.26 o 
   5   3   1      145.48      144.67      8.54 o 
   6   3   1       71.05       62.70     10.60 o 
   7   3   1      406.18      362.28     18.71 o 
   8   3   1       48.99       70.08     11.47 o 
   9   3   1       20.24        9.80     10.15 o 
  10   3   1        8.29       15.29     10.60 o 
  11   3   1       42.73       63.99     13.35 o 
  12   3   1       25.57        9.68     25.07 o 
  13   3   1       10.22       -4.68     29.68 o 
 -12   4   1        0.04        8.16     17.70 o 
 -11   4   1       33.91       33.95     17.21 o 
 -10   4   1        9.35        9.91     24.37 o 
  -9   4   1       39.54       49.97     16.32 o 
  -8   4   1        4.68        6.25     10.74 o 
  -7   4   1       53.83       30.59     11.49 o 
  -6   4   1      274.66      275.78     17.55 o 
  -5   4   1      140.48      142.70     15.41 o 
  -4   4   1      620.28      567.03     27.19 o 
  -3   4   1      103.26       94.40      9.16 o 
  -2   4   1        4.47        5.96      7.08 o 
  -1   4   1       25.79       28.75      7.93 o 
   0   4   1      263.16      264.16     15.19 o 
   1   4   1       33.16       24.19      7.09 o 
   2   4   1      532.35      537.24     20.79 o 
   3   4   1        0.99       -0.97      5.32 o 
   4   4   1       78.47       84.05      9.14 o 
   5   4   1       15.79       22.61     11.19 o 
   6   4   1        1.82        3.75      9.52 o 
   7   4   1       12.95        4.04     10.34 o 
   8   4   1       18.35       18.49     11.31 o 
   9   4   1        1.16       -6.97     11.19 o 
  10   4   1        3.56       10.29     13.25 o 
  11   4   1        8.73       20.79     15.67 o 
 -10   5   1        7.55        9.06     18.86 o 
  -9   5   1       25.61       59.95     17.11 o 
  -8   5   1        5.87       -2.23     14.01 o 
  -7   5   1      126.90      156.51     36.79 o 
  -6   5   1        0.63       -5.26     14.01 o 
  -5   5   1       59.61       78.40     14.87 o 
  -4   5   1       23.45       22.32     12.30 o 
  -3   5   1        9.53       25.73     15.46 o 
  -2   5   1      116.31      115.37     15.09 o 
  -1   5   1       61.63       57.74     12.75 o 
   0   5   1       79.80      114.26     14.83 o 
   1   5   1      273.76      269.44     20.13 o 
   2   5   1       69.54       77.38     25.41 o 
   3   5   1        6.84       16.40     10.80 o 
   4   5   1        5.30       -1.96     11.01 o 
   5   5   1       39.83       36.84     13.40 o 
   6   5   1        0.55       -1.56     12.51 o 
   7   5   1       50.90       82.11     13.70 o 
   8   5   1       14.29       11.85     16.44 o 
   9   5   1        0.04       17.71     13.44 o 
  -6   6   1        8.31       -1.91     32.13 o 
  -5   6   1        0.99       -7.06     24.74 o 
  -4   6   1       35.82       39.56     26.32 o 
  -3   6   1        6.03       15.84     21.80 o 
  -2   6   1       30.13       14.84     21.13 o 
  -1   6   1        0.39       -2.03     20.13 o 
   0   6   1       12.37       10.93     20.41 o 
   1   6   1        1.28      -11.45     11.45 o 
   2   6   1       46.15       33.08     14.97 o 
   3   6   1       10.42       25.30     18.65 o 
   4   6   1       32.62       28.10     20.84 o 
   5   6   1        0.41      -11.62     13.26 o 
   6   6   1       10.39       14.63     15.81 o 
 -14   0   2       36.45       37.91     30.23 o 
 -12   0   2       76.84       92.15     26.63 o 
 -10   0   2     1162.65     1127.04     60.77 o 
  -8   0   2     1104.92     1140.41     57.53 o 
  -6   0   2       90.95      114.13     31.36 o 
  -4   0   2      334.96      355.80     12.74 o 
  -2   0   2     1227.72     1060.70     24.88 o 
   0   0   2     2092.92     2040.43     82.59 o 
   2   0   2     1361.94     1302.89     39.52 o 
   4   0   2     2405.51     2491.75     85.89 o 
   6   0   2       12.47        7.35      5.65 o 
   8   0   2     1471.67     1484.48     45.23 o 
  10   0   2      130.98      105.75     25.10 o 
  12   0   2       96.27      197.47     32.13 o 
  14   0   2        9.23       53.77     43.98 o 
 -15   1   2       36.62       83.79     35.51 o 
 -14   1   2       16.13       32.29     23.80 o 
 -13   1   2        5.97        9.44     21.63 o 
 -12   1   2       86.47       79.80     12.75 o 
 -11   1   2        0.68       -8.16      9.81 o 
 -10   1   2      237.98      209.12     24.51 o 
  -9   1   2       23.67       -2.40     11.52 o 
  -8   1   2      375.62      447.00     24.44 o 
  -7   1   2       30.25       23.49     10.34 o 
  -6   1   2      287.73      338.42     15.88 o 
  -5   1   2     1755.01     1699.52     43.09 o 
  -4   1   2     5948.27     6282.99    133.61 o 
  -3   1   2     4248.94     4104.07     68.91 o 
  -2   1   2      546.28      638.11     17.15 o 
  -1   1   2     1442.61     1457.70     23.30 o 
   0   1   2       93.50       81.79      3.11 o 
   1   1   2    11233.64    10876.22    155.32 o 
   2   1   2      253.29      261.65      6.34 o 
   3   1   2     1944.75     1698.16     32.89 o 
   4   1   2      987.88      981.13     20.53 o 
   5   1   2       85.02       98.08      5.61 o 
   6   1   2      153.76      140.63      9.75 o 
   7   1   2        3.84        1.20      4.08 o 
   8   1   2        5.20        3.59      7.01 o 
   9   1   2      397.94      430.61     17.17 o 
  10   1   2      419.65      434.83     22.49 o 
  11   1   2       62.87       59.24     16.90 o 
  12   1   2       17.50       36.58     20.59 o 
  13   1   2       24.21       16.90     25.17 o 
  14   1   2       29.73       18.74     31.03 o 
 -14   2   2        1.24        7.27     28.58 o 
 -13   2   2        0.11       -8.03     24.90 o 
 -12   2   2        3.50        7.94     13.71 o 
 -11   2   2       12.90       13.50     11.66 o 
 -10   2   2       18.13        0.44     10.38 o 
  -9   2   2      119.45      116.43     13.85 o 
  -8   2   2       72.37       66.84      9.32 o 
  -7   2   2        2.98       -6.51      6.51 o 
  -6   2   2     1080.54     1055.60     22.99 o 
  -5   2   2       82.91       91.10      6.64 o 
  -4   2   2      106.93      115.13      5.86 o 
  -3   2   2        0.68       -3.33      3.33 o 
  -2   2   2      433.96      417.81     11.60 o 
  -1   2   2     1091.79     1038.20     27.43 o 
   0   2   2      748.26      718.93     15.44 o 
   1   2   2     1825.15     1781.92     35.12 o 
   2   2   2      548.54      548.80     13.70 o 
   3   2   2      299.08      316.91      9.05 o 
   4   2   2     1975.62     1924.52     40.61 o 
   5   2   2      984.99      998.16     25.23 o 
   6   2   2     1022.25     1045.34     26.73 o 
   7   2   2       50.37       46.23      7.08 o 
   8   2   2       15.31       18.98     12.46 o 
   9   2   2       17.14       -4.42      7.58 o 
  10   2   2       18.25       28.90      9.32 o 
  11   2   2        0.00        1.62     18.14 o 
  12   2   2        7.56       -9.39     23.64 o 
  13   2   2        0.15        3.39     51.10 o 
 -13   3   2        4.75        5.73     27.34 o 
 -12   3   2        9.58       21.42     15.55 o 
 -11   3   2       73.47       76.66     16.80 o 
 -10   3   2       24.31       30.76     13.99 o 
  -9   3   2        5.93       -3.36     17.16 o 
  -8   3   2      352.01      355.55     33.54 o 
  -7   3   2      544.60      528.76     21.20 o 
  -6   3   2        0.00       -4.69      5.91 o 
  -5   3   2      477.97      459.08     13.68 o 
  -4   3   2      986.77      980.53     22.82 o 
  -3   3   2      313.46      316.50     13.15 o 
  -2   3   2      146.81      165.00      9.36 o 
  -1   3   2       21.34       16.75      5.20 o 
   0   3   2      205.55      214.62     13.67 o 
   1   3   2       49.21       45.92      5.29 o 
   2   3   2      290.50      271.02     12.46 o 
   3   3   2      647.70      625.86     14.63 o 
   4   3   2       91.76       88.51      6.52 o 
   5   3   2      517.55      523.28     15.05 o 
   6   3   2      141.40      149.22     11.72 o 
   7   3   2       36.98       34.91     10.15 o 
   8   3   2       27.84       34.92     10.27 o 
   9   3   2      108.28       94.03     13.24 o 
  10   3   2        1.31       -9.67     16.02 o 
  11   3   2       65.58       67.27     17.89 o 
  12   3   2        0.59        3.42     25.82 o 
 -12   4   2        0.57        7.02     17.67 o 
 -11   4   2        1.08        3.45     16.01 o 
 -10   4   2        2.72      -10.79     14.29 o 
  -9   4   2       42.06       47.22     15.02 o 
  -8   4   2        9.31       -7.12     11.72 o 
  -7   4   2      172.70      191.72     18.38 o 
  -6   4   2       68.17       67.42     11.69 o 
  -5   4   2        3.34       -2.06      8.81 o 
  -4   4   2        2.77       -4.89      7.46 o 
  -3   4   2      192.94      177.09     11.27 o 
  -2   4   2       12.67       15.06      8.51 o 
  -1   4   2       11.21       -1.42      6.19 o 
   0   4   2       31.93       38.96      7.93 o 
   1   4   2        9.38        1.96      6.70 o 
   2   4   2      205.51      188.56      9.86 o 
   3   4   2      169.00      201.12     15.87 o 
   4   4   2       99.44       91.89      9.80 o 
   5   4   2      159.25      134.49     10.62 o 
   6   4   2       25.22       27.12     10.45 o 
   7   4   2      204.33      257.81     18.72 o 
   8   4   2       18.90       17.88     11.66 o 
   9   4   2       30.43       24.77     12.55 o 
  10   4   2       10.46        6.53     13.53 o 
  11   4   2        5.57       16.40     18.98 o 
 -10   5   2        3.02        6.73     16.54 o 
  -9   5   2        0.03       28.00     15.58 o 
  -8   5   2        7.34        2.04     14.21 o 
  -7   5   2        4.90      -11.61     12.53 o 
  -6   5   2        8.50        7.13     15.37 o 
  -5   5   2        0.00        0.82     13.43 o 
  -4   5   2      145.47      135.95     28.09 o 
  -3   5   2       40.25       17.36     14.21 o 
  -2   5   2      256.36      260.73     29.90 o 
  -1   5   2        0.08       -9.60      9.60 o 
   0   5   2        7.31       -9.36      9.36 o 
   1   5   2      222.02      228.19     19.48 o 
   2   5   2        8.29       -7.35      9.46 o 
   3   5   2       25.24        5.03      8.98 o 
   4   5   2       38.15       51.54     13.79 o 
   5   5   2        2.87       -0.96     12.05 o 
   6   5   2       23.81        8.34     19.42 o 
   7   5   2       19.35       48.89     13.05 o 
   8   5   2        7.89       20.73     12.64 o 
   9   5   2        5.66        0.01     13.41 o 
  -6   6   2        0.79       15.04     16.95 o 
  -5   6   2        5.01       11.20     24.10 o 
  -4   6   2       33.44       48.12     26.06 o 
  -3   6   2        3.28        1.91     21.49 o 
  -2   6   2       63.52       55.09     25.10 o 
  -1   6   2      215.01      261.41     28.74 o 
   0   6   2        5.28       32.80     13.93 o 
   1   6   2       23.64       41.92     14.21 o 
   2   6   2        0.03        3.45     12.70 o 
   3   6   2        9.65       -8.02     35.49 o 
   4   6   2        0.50       -8.93     16.13 o 
   5   6   2       23.08       14.86     14.17 o 
   6   6   2        9.28       -5.61     18.21 o 
 -15   0   3        5.07       24.46     42.79 o 
 -13   0   3       62.46       53.18     27.03 o 
 -11   0   3      111.37      137.17     30.03 o 
  -9   0   3        0.92       20.48     16.77 o 
  -7   0   3       28.26       15.25     19.99 o 
  -5   0   3      270.52      268.88     16.39 o 
  -3   0   3       13.63       25.17      4.91 o 
  -1   0   3     8576.25     7738.02    203.91 o 
   1   0   3     2492.30     2588.03     74.94 o 
   3   0   3      303.22      293.69     14.55 o 
   5   0   3      268.46      295.09     25.56 o 
   7   0   3      984.46      967.78     37.71 o 
   9   0   3      108.78      116.19     12.16 o 
  11   0   3        9.65       22.20     21.18 o 
  13   0   3      108.14       76.60     42.41 o 
 -15   1   3       14.16       -9.33     31.29 o 
 -14   1   3       33.89       46.48     27.35 o 
 -13   1   3       25.14       43.47     21.46 o 
 -12   1   3        1.57      -10.36     10.36 o 
 -11   1   3       35.44       16.49     14.18 o 
 -10   1   3      407.41      432.93     25.55 o 
  -9   1   3      136.75      162.17     16.75 o 
  -8   1   3     1126.49     1074.18     38.98 o 
  -7   1   3      930.22      903.65     33.05 o 
  -6   1   3     1869.86     1928.46     53.68 o 
  -5   1   3        2.80        0.56      6.28 o 
  -4   1   3        9.56       21.29      4.09 o 
  -3   1   3     3494.98     3341.92     55.81 o 
  -2   1   3     4584.31     4214.04     65.54 o 
  -1   1   3      457.93      410.33     10.43 o 
   0   1   3    17372.29    16737.15    309.99 o 
   1   1   3     5415.20     5536.15     86.83 o 
   2   1   3       35.46       29.52      3.08 o 
   3   1   3      108.32      112.86      7.33 o 
   4   1   3      220.67      310.42     10.31 o 
   5   1   3      973.53     1018.96     25.14 o 
   6   1   3       54.68       52.33      6.25 o 
   7   1   3        2.94        2.18      5.30 o 
   8   1   3       68.86       49.29      7.22 o 
   9   1   3      358.85      416.41     22.57 o 
  10   1   3      278.13      246.46     16.50 o 
  11   1   3       30.55       52.04     19.45 o 
  12   1   3       17.87       32.21     20.67 o 
  13   1   3        6.05        3.20     22.44 o 
  14   1   3        4.18       -3.58     43.16 o 
 -14   2   3       24.49       14.89     29.38 o 
 -13   2   3        9.71       15.04     15.35 o 
 -12   2   3        7.53       11.69     19.70 o 
 -11   2   3      133.69      125.94     15.47 o 
 -10   2   3      264.08      270.52     31.32 o 
  -9   2   3      198.31      200.41     14.58 o 
  -8   2   3       77.53       73.31     12.15 o 
  -7   2   3      260.59      282.30     13.59 o 
  -6   2   3      328.15      300.69     16.25 o 
  -5   2   3     3682.71     3874.71     81.62 o 
  -4   2   3        4.59       -2.01      3.76 o 
  -3   2   3      718.50      691.52     15.21 o 
  -2   2   3     2432.84     2486.34     56.69 o 
  -1   2   3      621.20      634.10     16.70 o 
   0   2   3      385.84      367.14     10.47 o 
   1   2   3      137.98      124.93      5.61 o 
   2   2   3       26.79       17.99      3.70 o 
   3   2   3       24.87       24.40      3.96 o 
   4   2   3        1.57        4.86      4.47 o 
   5   2   3      698.82      700.11     18.28 o 
   6   2   3       91.52      100.33      8.15 o 
   7   2   3        2.82        2.16      6.47 o 
   8   2   3      112.14      108.97     13.35 o 
   9   2   3       20.19       12.77      8.76 o 
  10   2   3       51.70       54.13     18.30 o 
  11   2   3       59.32       75.72     27.39 o 
  12   2   3       19.60       16.05     33.90 o 
  13   2   3        5.69        4.66     41.15 o 
 -13   3   3       19.54       27.86     17.00 o 
 -12   3   3       31.35       17.16     15.30 o 
 -11   3   3        4.64       11.54     14.90 o 
 -10   3   3       25.75       30.47     19.49 o 
  -9   3   3       45.40       30.39     13.45 o 
  -8   3   3       30.02       36.63     13.00 o 
  -7   3   3      130.09      108.92     13.28 o 
  -6   3   3        0.03       -5.43      5.43 o 
  -5   3   3      202.22      199.10     12.83 o 
  -4   3   3       28.54       21.48      5.64 o 
  -3   3   3      536.67      528.42     16.38 o 
  -2   3   3      239.23      266.32     18.44 o 
  -1   3   3      308.86      293.62     13.42 o 
   0   3   3      143.69      166.58      8.37 o 
   1   3   3        5.27       -0.61      4.23 o 
   2   3   3      440.91      452.32     14.59 o 
   3   3   3      208.78      219.64      8.16 o 
   4   3   3      567.77      544.92     14.97 o 
   5   3   3        1.35       -5.34      5.34 o 
   6   3   3     1394.96     1393.16     40.97 o 
   7   3   3       24.58       19.60      9.92 o 
   8   3   3       77.48       67.40     11.92 o 
   9   3   3        3.06       -6.04     13.25 o 
  10   3   3       41.93       32.28     14.81 o 
  11   3   3        1.15       31.50     16.37 o 
  12   3   3        0.25      -22.69     24.88 o 
 -12   4   3       18.40       17.23     17.73 o 
 -11   4   3        0.13       -3.29     21.21 o 
 -10   4   3        0.11      -14.24     14.24 o 
  -9   4   3        0.29        9.80     13.60 o 
  -8   4   3       91.48       76.96     16.04 o 
  -7   4   3       66.85       86.60     27.14 o 
  -6   4   3      115.77      102.37     23.59 o 
  -5   4   3       19.79       29.22      9.10 o 
  -4   4   3      560.74      537.52     26.00 o 
  -3   4   3      113.81       97.51      9.95 o 
  -2   4   3      162.93      185.90     14.32 o 
  -1   4   3        0.43       -5.54      6.80 o 
   0   4   3        5.19        3.26      6.42 o 
   1   4   3       56.76       68.59      7.18 o 
   2   4   3      474.35      451.81     21.24 o 
   3   4   3      376.03      366.73     16.21 o 
   4   4   3      372.99      375.59     18.97 o 
   5   4   3        0.20        5.22      7.22 o 
   6   4   3        2.95       16.90      8.21 o 
   7   4   3        0.00       10.27     12.35 o 
   8   4   3       75.38       69.86     13.42 o 
   9   4   3        7.24        9.34     16.59 o 
  10   4   3        9.25       13.26     13.57 o 
  11   4   3        0.10       13.56     17.93 o 
 -10   5   3        0.05       11.61     16.49 o 
  -9   5   3       18.89       38.38     15.45 o 
  -8   5   3       81.26       90.56     19.77 o 
  -7   5   3        5.35       -1.41     12.78 o 
  -6   5   3        1.38       -9.46     12.93 o 
  -5   5   3        5.06        1.29     13.13 o 
  -4   5   3       18.52       20.52     11.25 o 
  -3   5   3       27.52       32.61     14.49 o 
  -2   5   3       54.04       56.39     15.53 o 
  -1   5   3       45.43       29.55     14.33 o 
   0   5   3        2.70        0.50      8.11 o 
   1   5   3       20.65       10.89     11.19 o 
   2   5   3        0.13       -6.71     21.55 o 
   3   5   3       66.30       47.01     10.57 o 
   4   5   3        1.19       -8.65     10.61 o 
   5   5   3       39.15       34.84     13.98 o 
   6   5   3       33.62       45.59     13.21 o 
   7   5   3        0.32      -10.66     12.04 o 
   8   5   3       19.99        2.52     12.87 o 
   9   5   3        0.01        1.20     13.98 o 
  -6   6   3       21.00       10.82     18.07 o 
  -5   6   3        0.06      -21.73     21.73 o 
  -4   6   3       70.56       61.45     27.69 o 
  -3   6   3       35.84       48.36     25.96 o 
  -2   6   3       30.94       73.11     20.57 o 
  -1   6   3        5.90        7.51     15.25 o 
   0   6   3        2.51        4.03     15.79 o 
   1   6   3        2.83       -1.17     12.64 o 
   2   6   3       44.33       47.60     15.53 o 
   3   6   3        6.93       22.20     36.08 o 
   4   6   3        5.06      -10.25     12.82 o 
   5   6   3        3.17      -12.84     13.99 o 
 -14   0   4       58.76       44.89     30.25 o 
 -12   0   4        8.97        5.10     20.37 o 
 -10   0   4       40.58       67.48     21.03 o 
  -8   0   4      985.87      908.86     48.53 o 
  -6   0   4      438.51      365.17     17.78 o 
  -4   0   4       95.34       92.84     15.23 o 
  -2   0   4    24268.42    22504.66    492.80 o 
   0   0   4       11.79       -0.61      6.52 o 
   2   0   4     3041.42     3209.24     99.24 o 
   4   0   4     1828.01     1578.27     70.35 o 
   6   0   4       96.77       84.45     11.02 o 
   8   0   4       20.49       13.27      8.25 o 
  10   0   4      137.92      212.84     29.03 o 
  12   0   4        9.75        6.24     26.40 o 
 -15   1   4        4.62        5.61     31.73 o 
 -14   1   4       18.72       -9.90     21.30 o 
 -13   1   4       81.50       48.26     15.43 o 
 -12   1   4       14.25        8.65     15.51 o 
 -11   1   4      211.56      256.55     21.98 o 
 -10   1   4      231.73      251.71     38.49 o 
  -9   1   4       48.23       91.14     18.43 o 
  -8   1   4        0.48       -9.46      9.46 o 
  -7   1   4      627.78      648.79     26.41 o 
  -6   1   4      755.86      800.56     26.22 o 
  -5   1   4        8.37       19.26      4.80 o 
  -4   1   4       28.41       35.43      4.23 o 
  -3   1   4      485.24      451.59     10.07 o 
  -2   1   4      714.35      700.58     19.54 o 
  -1   1   4        5.50       -3.27      3.27 o 
   0   1   4    22226.90    22494.23    403.09 o 
   1   1   4      191.21      226.50      7.01 o 
   2   1   4     6637.18     6494.54    119.08 o 
   3   1   4     1738.32     1586.87     35.03 o 
   4   1   4      586.06      613.72     16.65 o 
   5   1   4        0.32        0.94      4.48 o 
   6   1   4     1125.78     1093.15     29.29 o 
   7   1   4       71.12       50.70      6.86 o 
   8   1   4       82.03       82.47      8.21 o 
   9   1   4      144.63      193.11     14.61 o 
  10   1   4       13.70       13.35      9.90 o 
  11   1   4        1.09       20.54     30.12 o 
  12   1   4        1.60       -9.43     19.93 o 
  13   1   4        2.52       27.98     23.73 o 
 -14   2   4       47.81       66.27     31.59 o 
 -13   2   4       22.65       27.10     16.22 o 
 -12   2   4        6.49        0.44     14.15 o 
 -11   2   4      102.94       76.51     14.43 o 
 -10   2   4       15.81      -10.76     10.76 o 
  -9   2   4       70.03       54.57     10.90 o 
  -8   2   4      154.70      162.76     11.88 o 
  -7   2   4       37.94       36.99      6.31 o 
  -6   2   4        0.03       -4.02      4.02 o 
  -5   2   4      248.76      258.97     10.22 o 
  -4   2   4      121.04      116.32      7.41 o 
  -3   2   4       51.71       42.67      6.22 o 
  -2   2   4      283.16      335.30      9.61 o 
  -1   2   4     1515.53     1638.46     40.38 o 
   0   2   4      585.45      587.92     15.10 o 
   1   2   4      138.20      150.03      8.69 o 
   2   2   4      940.15      958.70     20.64 o 
   3   2   4      177.92      183.13      9.07 o 
   4   2   4       24.36       18.94      4.73 o 
   5   2   4        6.39       -2.66      5.27 o 
   6   2   4      334.41      362.63     17.02 o 
   7   2   4      230.70      248.82     16.58 o 
   8   2   4      125.10      150.05     12.16 o 
   9   2   4       49.27       53.82     15.83 o 
  10   2   4       34.58       37.87     13.17 o 
  11   2   4      109.31      103.79     28.35 o 
  12   2   4       45.75       99.74     30.67 o 
  13   2   4        3.21       26.46     29.84 o 
 -13   3   4        0.01       -6.09     16.92 o 
 -12   3   4       45.61       33.41     16.94 o 
 -11   3   4        2.97        3.62     14.11 o 
 -10   3   4        0.15       17.54     17.05 o 
  -9   3   4       44.10       28.33     13.60 o 
  -8   3   4        1.89       -3.26     11.26 o 
  -7   3   4      107.44       83.92      9.57 o 
  -6   3   4      198.11      167.54     13.82 o 
  -5   3   4      648.04      682.17     20.66 o 
  -4   3   4      186.75      210.86      8.98 o 
  -3   3   4     1023.99     1027.04     24.74 o 
  -2   3   4        0.81       -0.44      4.65 o 
  -1   3   4       16.62       18.15      6.17 o 
   0   3   4        2.94       -1.81      4.61 o 
   1   3   4      375.82      393.62     16.36 o 
   2   3   4       36.57       29.80      4.56 o 
   3   3   4      128.52      130.02      6.92 o 
   4   3   4      303.79      293.02     15.27 o 
   5   3   4       32.47       30.74      7.40 o 
   6   3   4       49.10       52.53      8.76 o 
   7   3   4        0.62       -4.60     11.89 o 
   8   3   4       40.42       44.63     13.83 o 
   9   3   4       12.52       10.87     10.81 o 
  10   3   4       36.87       30.73     15.50 o 
  11   3   4        0.31       -2.27     15.22 o 
  12   3   4        2.78      -14.76     24.39 o 
 -12   4   4        1.27       -2.95     16.48 o 
 -11   4   4       13.44       10.41     16.68 o 
 -10   4   4       31.92       22.16     15.49 o 
  -9   4   4        4.52      -12.85     12.85 o 
  -8   4   4       48.33       23.97     20.97 o 
  -7   4   4      912.50      948.76     41.07 o 
  -6   4   4       13.10        8.47      8.89 o 
  -5   4   4      168.02      165.57     21.45 o 
  -4   4   4       43.20       37.45     10.66 o 
  -3   4   4      123.02      117.44      9.90 o 
  -2   4   4      157.38      160.00     13.86 o 
  -1   4   4      274.58      298.85     49.72 o 
   0   4   4      154.39      147.20     11.31 o 
   1   4   4       94.73       94.68     11.19 o 
   2   4   4      283.17      282.68     19.22 o 
   3   4   4        0.08       -6.40      6.40 o 
   4   4   4      221.06      207.33     11.45 o 
   5   4   4       58.31       57.86      9.32 o 
   6   4   4       54.04       60.46      9.95 o 
   7   4   4        0.00       -7.40      8.75 o 
   8   4   4        0.00        9.80     11.32 o 
   9   4   4        1.21       -6.64     11.52 o 
  10   4   4        3.46      -11.71     15.98 o 
  11   4   4       11.84       44.03     29.39 o 
 -10   5   4       11.12       24.66     17.15 o 
  -9   5   4       23.74       16.24     15.10 o 
  -8   5   4        2.48      -12.35     13.21 o 
  -7   5   4       10.65        3.14     13.13 o 
  -6   5   4      141.90      116.81     28.35 o 
  -5   5   4        0.12        1.42     10.88 o 
  -4   5   4      169.94      166.45     21.52 o 
  -3   5   4       93.31       88.05     18.10 o 
  -2   5   4       28.30       11.62     13.45 o 
  -1   5   4       54.66       61.12     12.67 o 
   0   5   4       22.77       15.58     10.32 o 
   1   5   4       38.83       25.53     10.37 o 
   2   5   4      121.36      124.37     13.18 o 
   3   5   4       17.68       19.95      9.96 o 
   4   5   4       28.92       36.37     14.79 o 
   5   5   4       14.66       15.89     13.13 o 
   6   5   4        1.38        4.56     12.13 o 
   7   5   4        2.81        3.63     12.57 o 
   8   5   4       38.05       64.72     15.39 o 
  -6   6   4        0.19        0.37     15.83 o 
  -5   6   4        1.87       -5.50     21.51 o 
  -4   6   4        3.32       13.22     20.14 o 
  -3   6   4       13.55      -12.93     19.56 o 
  -2   6   4        7.34        2.03     17.04 o 
  -1   6   4       46.27       59.50     19.53 o 
   0   6   4        1.56        7.59     15.88 o 
   1   6   4       17.08       30.95     18.26 o 
   2   6   4        0.47       -8.50     15.90 o 
   3   6   4       13.26       31.56     15.15 o 
   4   6   4        5.04        8.03     14.41 o 
   5   6   4       17.52       21.51     15.42 o 
 -15   0   5       21.33       36.93     43.41 o 
 -13   0   5       33.49       45.60     26.87 o 
 -11   0   5      579.44      634.68     46.43 o 
  -9   0   5       57.50       78.74     19.03 o 
  -7   0   5     1808.04     1810.10     63.18 o 
  -5   0   5     9832.05     9547.18    299.13 o 
  -3   0   5      104.97       97.11      8.14 o 
  -1   0   5     7077.51     6942.88    184.33 o 
   1   0   5     7141.23     7072.05    201.13 o 
   3   0   5        0.04      -10.65     10.65 o 
   5   0   5      378.99      432.67     35.14 o 
   7   0   5      437.34      430.24     22.93 o 
   9   0   5      442.27      437.49     60.31 o 
  11   0   5      413.61      459.39     42.81 o 
  13   0   5       11.23       48.51     42.21 o 
 -15   1   5        0.09      -23.24     30.31 o 
 -14   1   5        8.01       10.33     22.05 o 
 -13   1   5       46.14       27.96     21.09 o 
 -12   1   5        3.41        5.16     15.44 o 
 -11   1   5       10.47       -5.25     13.68 o 
 -10   1   5      492.60      497.13     29.34 o 
  -9   1   5     1905.91     1853.14     61.63 o 
  -8   1   5      433.04      482.65     32.85 o 
  -7   1   5      200.92      212.72     15.60 o 
  -6   1   5      322.71      323.77     12.34 o 
  -5   1   5      775.88      788.58     20.82 o 
  -4   1   5       47.58       45.94      4.81 o 
  -3   1   5      765.10      686.42     14.95 o 
  -2   1   5      126.11      123.09      6.37 o 
  -1   1   5     2077.94     1989.67     41.15 o 
   0   1   5     3105.39     3023.09     65.08 o 
   1   1   5     2727.25     2912.79     62.15 o 
   2   1   5      363.63      376.22     16.79 o 
   3   1   5       93.57      107.73      8.98 o 
   4   1   5      134.90      137.24      8.15 o 
   5   1   5       51.22       41.18      5.85 o 
   6   1   5      388.80      399.36     14.84 o 
   7   1   5       16.39       15.24      5.91 o 
   8   1   5        0.13        1.93      8.33 o 
   9   1   5      282.32      290.63     17.38 o 
  10   1   5      104.75      104.34     16.52 o 
  11   1   5       24.32       29.65     19.86 o 
  12   1   5        2.21       -8.48     20.69 o 
  13   1   5       24.03       39.28     25.33 o 
 -14   2   5       20.95        0.30     17.08 o 
 -13   2   5       15.53       34.01     16.37 o 
 -12   2   5       15.70       10.80     15.10 o 
 -11   2   5      108.88      110.59     15.96 o 
 -10   2   5        3.23      -11.06     11.06 o 
  -9   2   5      336.08      330.29     18.42 o 
  -8   2   5       25.83        9.41      8.29 o 
  -7   2   5        0.92       -2.50      5.53 o 
  -6   2   5      400.55      430.93     12.02 o 
  -5   2   5      301.46      330.46      9.97 o 
  -4   2   5      167.55      170.07      7.71 o 
  -3   2   5       73.28       63.08      5.21 o 
  -2   2   5      290.05      294.21      9.26 o 
  -1   2   5      236.78      260.18      9.09 o 
   0   2   5      657.83      673.90     17.12 o 
   1   2   5     2113.11     2140.39     48.81 o 
   2   2   5     2929.13     2977.58     56.04 o 
   3   2   5     1049.18     1084.45     23.00 o 
   4   2   5        8.12        5.95      4.33 o 
   5   2   5       16.47       10.37      5.83 o 
   6   2   5       73.45       76.97      8.39 o 
   7   2   5      896.29      920.26     27.40 o 
   8   2   5       16.27       11.35      8.08 o 
   9   2   5      162.47      177.51     17.02 o 
  10   2   5        1.99      -11.18     11.18 o 
  11   2   5        2.17      -12.62     23.67 o 
  12   2   5        2.33       -9.18     26.23 o 
 -14   3   5        1.42       16.15     23.84 o 
 -13   3   5        8.91       16.88     17.66 o 
 -12   3   5        5.99        7.74     15.60 o 
 -11   3   5        0.68       -0.21     13.74 o 
 -10   3   5        0.90      -11.17     16.27 o 
  -9   3   5       13.06      -12.12     12.12 o 
  -8   3   5        6.91       -8.24      8.24 o 
  -7   3   5       53.65       52.75      9.10 o 
  -6   3   5       82.50       68.19      9.45 o 
  -5   3   5        0.30       -0.29      5.40 o 
  -4   3   5     1126.96     1135.41     25.86 o 
  -3   3   5      265.48      280.02     11.58 o 
  -2   3   5      295.38      315.90     12.04 o 
  -1   3   5        0.33       -3.32      5.03 o 
   0   3   5       72.58       80.08      6.87 o 
   1   3   5       76.64       78.72      5.56 o 
   2   3   5      481.72      477.23     12.73 o 
   3   3   5       22.39        7.35      7.04 o 
   4   3   5      375.03      385.25     12.31 o 
   5   3   5      587.60      591.41     31.67 o 
   6   3   5      132.76      111.35     20.34 o 
   7   3   5       95.82       99.00     18.69 o 
   8   3   5       15.74       14.23     10.36 o 
   9   3   5       51.33       56.89     12.77 o 
  10   3   5       11.60       38.96     15.81 o 
  11   3   5       13.36       42.46     17.45 o 
 -12   4   5        3.04       17.44     17.97 o 
 -11   4   5       33.64       34.83     17.94 o 
 -10   4   5       53.71       41.09     20.76 o 
  -9   4   5       14.00       16.29     14.28 o 
  -8   4   5        6.88        0.99     22.29 o 
  -7   4   5      432.45      455.72     22.55 o 
  -6   4   5      142.83      143.92     13.50 o 
  -5   4   5       91.21       93.64     11.42 o 
  -4   4   5      349.61      358.46     16.82 o 
  -3   4   5        2.53        7.65      6.66 o 
  -2   4   5      135.60      104.19     20.84 o 
  -1   4   5        1.68       -2.07      6.82 o 
   0   4   5       35.40       21.45      7.98 o 
   1   4   5      282.33      254.36     13.83 o 
   2   4   5      185.57      180.53     11.62 o 
   3   4   5      252.19      229.33     11.80 o 
   4   4   5        9.72       14.49      6.80 o 
   5   4   5        2.23        7.08      8.10 o 
   6   4   5        2.21       23.43      9.57 o 
   7   4   5        4.29        2.70      9.85 o 
   8   4   5        1.17       20.75     11.92 o 
   9   4   5        1.36       -8.89     11.99 o 
  10   4   5        7.75        7.16     19.47 o 
 -10   5   5       12.99       -2.54     16.69 o 
  -9   5   5       37.36       25.94     16.02 o 
  -8   5   5        3.24       13.01     14.65 o 
  -7   5   5       36.77       55.80     20.51 o 
  -6   5   5       14.93        9.07     10.24 o 
  -5   5   5        1.92        4.41     10.67 o 
  -4   5   5        9.95       17.88     11.69 o 
  -3   5   5       76.16       46.49     15.91 o 
  -2   5   5      162.36      188.25     24.26 o 
  -1   5   5      155.55      170.70     17.17 o 
   0   5   5      163.05      160.58     15.87 o 
   1   5   5        7.53       -7.14      9.32 o 
   2   5   5        0.00       -9.87     12.18 o 
   3   5   5       24.09       21.36     10.52 o 
   4   5   5       33.94       16.89     10.45 o 
   5   5   5       77.10       84.87     16.45 o 
   6   5   5       24.93       33.73     13.06 o 
   7   5   5        9.04       14.17     13.36 o 
   8   5   5       17.38       -1.60     20.64 o 
  -6   6   5       21.86       32.62     27.17 o 
  -5   6   5        0.80      -15.99     15.99 o 
  -4   6   5       31.93       15.78     17.96 o 
  -3   6   5        0.23       14.63     17.92 o 
  -2   6   5       69.60       94.71     22.01 o 
  -1   6   5       28.59        5.21     21.04 o 
   0   6   5        4.89       13.99     16.30 o 
   1   6   5        1.07       19.58     17.72 o 
   2   6   5       48.70       75.37     37.75 o 
   3   6   5        0.07       -2.47     12.33 o 
   4   6   5       25.24       18.14     19.06 o 
   5   6   5        6.44      -23.64     30.66 o 
 -14   0   6      258.46      294.92     40.67 o 
 -12   0   6      142.24      143.72     28.45 o 
 -10   0   6     1629.11     1575.43     77.94 o 
  -8   0   6      274.72      269.42     16.88 o 
  -6   0   6      158.48      218.71     20.23 o 
  -4   0   6     4137.47     4187.56    117.61 o 
  -2   0   6        0.80       -3.11      6.04 o 
   0   0   6     3952.64     3890.57    109.12 o 
   2   0   6     1116.97     1092.34     41.90 o 
   4   0   6      954.77     1004.89     49.54 o 
   6   0   6      139.44      138.97     19.98 o 
   8   0   6       32.77       41.42     21.59 o 
  10   0   6       17.85       41.36     21.98 o 
  12   0   6       77.49      120.92     43.82 o 
 -15   1   6        1.96       -9.75     41.15 o 
 -14   1   6        0.01        3.91     21.66 o 
 -13   1   6       14.92       36.26     21.49 o 
 -12   1   6       48.19       50.97     18.26 o 
 -11   1   6      148.33      153.88     20.22 o 
 -10   1   6       36.10       28.36     13.60 o 
  -9   1   6      152.09      162.28     16.89 o 
  -8   1   6      145.67      148.30     17.46 o 
  -7   1   6      170.65      175.98     10.50 o 
  -6   1   6       70.80       82.34      9.54 o 
  -5   1   6      322.16      318.30     10.97 o 
  -4   1   6      561.65      568.24     13.61 o 
  -3   1   6       10.15        0.86      6.03 o 
  -2   1   6       86.13       79.79      8.68 o 
  -1   1   6      277.81      264.85     11.62 o 
   0   1   6       69.64       68.33      7.03 o 
   1   1   6      370.74      359.67     13.41 o 
   2   1   6       28.47       31.78      5.15 o 
   3   1   6       12.68       18.58      6.32 o 
   4   1   6      948.74      933.38     26.69 o 
   5   1   6        3.47       -6.29      6.29 o 
   6   1   6      276.47      261.60     14.60 o 
   7   1   6      155.93      171.79     12.94 o 
   8   1   6      300.57      316.41     24.89 o 
   9   1   6        9.20       15.25      9.92 o 
  10   1   6        9.20        1.72     11.35 o 
  11   1   6        3.35      -18.32     18.32 o 
  12   1   6       11.12       14.00     21.96 o 
  13   1   6       12.61       20.50     30.49 o 
 -14   2   6        0.64        3.97     17.94 o 
 -13   2   6        1.28       -5.89     16.09 o 
 -12   2   6        6.26        0.13     14.86 o 
 -11   2   6        0.05       -9.51     11.99 o 
 -10   2   6        1.40      -11.29     11.29 o 
  -9   2   6       37.39       28.95     10.64 o 
  -8   2   6      731.59      828.78     32.81 o 
  -7   2   6      153.00      126.77      9.42 o 
  -6   2   6      277.30      265.48     13.46 o 
  -5   2   6      466.58      449.05     11.95 o 
  -4   2   6     1167.40     1186.69     25.11 o 
  -3   2   6      464.45      441.46     13.50 o 
  -2   2   6     4143.29     4074.84     89.52 o 
  -1   2   6     1214.73     1224.88     30.39 o 
   0   2   6     1006.78     1013.60     23.89 o 
   1   2   6       55.87       57.75      5.62 o 
   2   2   6      299.13      301.79     16.63 o 
   3   2   6      673.15      665.28     22.13 o 
   4   2   6     1158.48     1130.13     25.97 o 
   5   2   6       45.24       35.39      6.66 o 
   6   2   6       87.81       71.14      8.52 o 
   7   2   6       55.86       61.03      8.67 o 
   8   2   6        1.20       -4.18      7.80 o 
   9   2   6       31.03       41.33     12.97 o 
  10   2   6       40.16       18.98     23.13 o 
  11   2   6       13.99        9.44     24.73 o 
  12   2   6        1.04       25.54     27.63 o 
 -14   3   6        0.99      -21.87     21.87 o 
 -13   3   6       68.48       42.40     27.69 o 
 -12   3   6        2.41        9.45     16.46 o 
 -11   3   6        0.46      -10.60     18.47 o 
 -10   3   6       22.50        8.49     13.98 o 
  -9   3   6       22.87        5.82     13.37 o 
  -8   3   6       74.79       80.22     14.15 o 
  -7   3   6      391.57      380.95     19.41 o 
  -6   3   6     1257.37     1198.67     31.88 o 
  -5   3   6      237.38      258.21     11.45 o 
  -4   3   6      363.07      389.14     11.58 o 
  -3   3   6       37.07       30.67      5.90 o 
  -2   3   6      315.60      350.76     14.63 o 
  -1   3   6        0.82       -1.56      4.90 o 
   0   3   6      346.33      367.62     12.36 o 
   1   3   6        0.83       -0.07      4.65 o 
   2   3   6      596.91      581.42     22.73 o 
   3   3   6      632.37      656.50     23.03 o 
   4   3   6       46.58       62.26      7.27 o 
   5   3   6       57.40       54.77     11.84 o 
   6   3   6        5.28        4.40      7.90 o 
   7   3   6       42.19       17.95      9.97 o 
   8   3   6       61.03       68.33     14.99 o 
   9   3   6       34.95       44.15     16.17 o 
  10   3   6        0.47       -1.09     15.27 o 
  11   3   6        0.02       17.90     32.70 o 
 -12   4   6        2.33      -16.92     16.92 o 
 -11   4   6       28.71       29.27     19.15 o 
 -10   4   6        7.04       -3.51     15.10 o 
  -9   4   6       52.44       28.63     25.89 o 
  -8   4   6       17.79       13.83     14.45 o 
  -7   4   6        0.77       14.36     10.08 o 
  -6   4   6        7.79       -5.04      8.98 o 
  -5   4   6       79.98       92.88     10.80 o 
  -4   4   6       55.88       48.47      8.88 o 
  -3   4   6       18.58        8.82      8.98 o 
  -2   4   6      110.58      132.48     12.15 o 
  -1   4   6        1.91        8.62      8.49 o 
   0   4   6        0.00       -2.39      8.26 o 
   1   4   6       55.57       61.97      9.25 o 
   2   4   6       40.35       26.89      7.94 o 
   3   4   6       59.70       52.74      8.17 o 
   4   4   6        5.86        9.97      7.15 o 
   5   4   6      111.77      118.50     12.17 o 
   6   4   6       54.92       55.44     10.98 o 
   7   4   6       49.69       65.47     12.10 o 
   8   4   6       40.17       29.43     13.36 o 
   9   4   6        3.81        4.19     16.14 o 
  10   4   6        2.21       -5.94     16.99 o 
 -10   5   6       15.03        6.32     16.97 o 
  -9   5   6        0.13        1.75     15.76 o 
  -8   5   6        3.75      -11.33     13.93 o 
  -7   5   6        0.00      -10.65     10.65 o 
  -6   5   6       51.58       65.70     20.34 o 
  -5   5   6        6.24        0.44     11.82 o 
  -4   5   6      179.70      151.59     16.88 o 
  -3   5   6       70.35       80.71     14.17 o 
  -2   5   6       46.06       43.93     12.55 o 
  -1   5   6       17.86        0.71     13.53 o 
   0   5   6        6.18       16.15     11.11 o 
   1   5   6       47.70       53.17     12.13 o 
   2   5   6       63.15       74.22     13.67 o 
   3   5   6        0.97       -5.15     10.69 o 
   4   5   6        0.80       -9.89      9.89 o 
   5   5   6        3.40        0.80     11.80 o 
   6   5   6        0.93       12.14     17.49 o 
   7   5   6       15.92       28.69     14.53 o 
   8   5   6        4.47      -12.12     17.65 o 
  -6   6   6        3.12       24.11     14.96 o 
  -5   6   6        1.39       -4.03     27.46 o 
  -4   6   6        0.03       -9.47     20.44 o 
  -3   6   6       35.68       21.02     23.36 o 
  -2   6   6        6.48        0.18     16.97 o 
  -1   6   6       33.16        5.90     17.44 o 
   0   6   6        0.09       -2.63     23.42 o 
   1   6   6        6.51       -2.85     16.23 o 
   2   6   6        0.37        2.36     16.43 o 
   3   6   6       36.53       42.72     26.00 o 
   4   6   6        1.94       -5.60     28.43 o 
 -15   0   7       25.53       31.33     43.82 o 
 -13   0   7       31.56       36.00     26.33 o 
 -11   0   7       44.95       29.84     51.51 o 
  -9   0   7       39.60       33.66      9.90 o 
  -7   0   7        0.20       14.04      9.35 o 
  -5   0   7     2190.06     2264.26     76.38 o 
  -3   0   7      896.19      822.31     31.31 o 
  -1   0   7     1789.89     1677.73     57.67 o 
   1   0   7     2913.95     2725.99    131.38 o 
   3   0   7     2333.09     2166.34     95.23 o 
   5   0   7     1196.60     1246.42     61.04 o 
   7   0   7      522.00      543.68     39.49 o 
   9   0   7        4.70       -1.81      9.91 o 
  11   0   7       58.64       74.48     28.76 o 
 -15   1   7        8.22        9.37     32.18 o 
 -14   1   7        0.01       -1.72     22.17 o 
 -13   1   7       33.91       41.87     22.02 o 
 -12   1   7       15.06       10.08     15.92 o 
 -11   1   7       20.64        2.30     13.97 o 
 -10   1   7       92.18      101.94     16.73 o 
  -9   1   7       34.29       36.83     12.28 o 
  -8   1   7      536.13      566.80     25.87 o 
  -7   1   7       31.42       32.03      8.46 o 
  -6   1   7       67.34       77.93      7.93 o 
  -5   1   7     1027.56     1003.99     23.53 o 
  -4   1   7     1143.39     1131.88     25.52 o 
  -3   1   7      310.98      308.38      9.50 o 
  -2   1   7      154.01      139.38      8.25 o 
  -1   1   7     6697.86     6886.18    166.72 o 
   0   1   7     1128.36     1235.32     35.05 o 
   1   1   7       11.41       14.84      6.40 o 
   2   1   7      292.37      309.16     15.65 o 
   3   1   7      242.61      281.67     14.95 o 
   4   1   7      233.84      256.75     14.07 o 
   5   1   7        1.41       -7.00      7.00 o 
   6   1   7       49.25       47.18      8.92 o 
   7   1   7       70.92       87.84     11.18 o 
   8   1   7        3.42       -3.28     10.76 o 
   9   1   7        0.14       -1.05      9.86 o 
  10   1   7      148.91      170.90     24.44 o 
  11   1   7        7.29       10.69     20.79 o 
  12   1   7       49.81       88.47     26.48 o 
 -14   2   7        3.79       -6.62     26.32 o 
 -13   2   7       40.62       47.54     23.01 o 
 -12   2   7       48.00       46.79     21.09 o 
 -11   2   7       62.72       55.07     15.24 o 
 -10   2   7       39.28       39.76     18.50 o 
  -9   2   7       14.79       15.51     12.95 o 
  -8   2   7      216.59      201.70     12.62 o 
  -7   2   7      419.41      452.69     15.75 o 
  -6   2   7      188.19      163.48      7.79 o 
  -5   2   7     1644.08     1602.38     32.47 o 
  -4   2   7       60.03       72.52      9.62 o 
  -3   2   7       35.57       50.53      5.66 o 
  -2   2   7        0.06        3.31      5.82 o 
  -1   2   7     1225.43     1226.83     31.08 o 
   0   2   7     3298.07     3361.13     67.47 o 
   1   2   7        1.46       -4.36      4.36 o 
   2   2   7      192.46      215.69      9.16 o 
   3   2   7        4.41       -4.72      4.72 o 
   4   2   7       55.28       57.38      6.58 o 
   5   2   7        0.22        0.10      7.38 o 
   6   2   7        2.14       -5.48      8.48 o 
   7   2   7        9.22        4.50     10.31 o 
   8   2   7        0.06        1.21     10.94 o 
   9   2   7       46.65       59.46     13.85 o 
  10   2   7      127.98      154.85     20.42 o 
  11   2   7        4.06       -7.70     24.59 o 
  12   2   7        0.53      -28.47     28.47 o 
 -14   3   7        9.88      -10.48     24.12 o 
 -13   3   7        8.69       33.40     20.03 o 
 -12   3   7       46.06       19.74     28.86 o 
 -11   3   7       28.91       11.31     15.63 o 
 -10   3   7        1.75       -7.49     14.04 o 
  -9   3   7      108.92      138.01     18.95 o 
  -8   3   7      353.77      325.30     18.53 o 
  -7   3   7      711.61      679.20     24.37 o 
  -6   3   7       14.29       20.83      6.99 o 
  -5   3   7      158.03      165.68      8.65 o 
  -4   3   7      244.91      259.06      9.93 o 
  -3   3   7      694.91      679.38     16.69 o 
  -2   3   7      564.84      575.51     20.71 o 
  -1   3   7       79.33       86.13      7.58 o 
   0   3   7      112.42      111.00      7.70 o 
   1   3   7       83.57       70.92      6.66 o 
   2   3   7      359.20      329.02     21.30 o 
   3   3   7      289.94      314.70     12.85 o 
   4   3   7      745.79      706.28     28.49 o 
   5   3   7       51.14       64.16     11.71 o 
   6   3   7       59.50       57.72     13.36 o 
   7   3   7       31.12       33.85     12.19 o 
   8   3   7       23.20        3.37     13.77 o 
   9   3   7       19.44       31.31     15.70 o 
  10   3   7       16.13       27.58     18.26 o 
  11   3   7        9.58       24.09     28.14 o 
 -12   4   7        4.01        7.18     18.55 o 
 -11   4   7        0.11      -19.78     21.71 o 
 -10   4   7       13.34       -4.95     14.73 o 
  -9   4   7       26.04        6.59     15.35 o 
  -8   4   7        0.06        5.18     10.51 o 
  -7   4   7        0.33       -4.01     15.38 o 
  -6   4   7       80.12      111.85     11.99 o 
  -5   4   7        3.02       -0.25      8.15 o 
  -4   4   7       20.57        8.51      8.30 o 
  -3   4   7        0.04        0.73      7.46 o 
  -2   4   7       11.87       -7.61      7.61 o 
  -1   4   7       18.02       17.68      9.62 o 
   0   4   7       38.73       28.14     10.05 o 
   1   4   7      157.89      163.65     11.89 o 
   2   4   7      136.08      138.94     11.31 o 
   3   4   7        5.94       -0.42      7.39 o 
   4   4   7       30.17       27.20      8.79 o 
   5   4   7        8.35       10.32     11.40 o 
   6   4   7      277.89      282.76     20.36 o 
   7   4   7        0.70       -0.56     12.45 o 
   8   4   7       45.28       53.61     17.17 o 
   9   4   7        8.95        5.04     17.13 o 
 -10   5   7       49.21       48.25     19.74 o 
  -9   5   7       37.45       52.79     17.81 o 
  -8   5   7        6.30        2.72     14.78 o 
  -7   5   7       15.83        4.38     11.10 o 
  -6   5   7       45.21       35.20     11.68 o 
  -5   5   7       19.09       18.03     10.88 o 
  -4   5   7       30.70       29.54     13.70 o 
  -3   5   7        6.00        9.49     12.66 o 
  -2   5   7        0.08       -9.70      9.70 o 
  -1   5   7       23.05       35.47     12.22 o 
   0   5   7        5.14       -9.52      9.52 o 
   1   5   7        8.07       11.53     10.51 o 
   2   5   7       12.65       12.45      9.66 o 
   3   5   7       31.08       25.29     17.12 o 
   4   5   7        0.22      -10.87     10.87 o 
   5   5   7       39.14       49.15     16.79 o 
   6   5   7        0.39       -6.93     15.47 o 
   7   5   7        1.25        8.96     17.46 o 
  -6   6   7       34.51       47.54     15.81 o 
  -5   6   7        0.03        7.38     25.71 o 
  -4   6   7        8.84       49.63     20.46 o 
  -3   6   7       24.99      -16.92     28.36 o 
  -2   6   7        2.41        2.13     17.50 o 
  -1   6   7       16.17       19.82     18.33 o 
   0   6   7       37.34       71.57     20.91 o 
   1   6   7        0.65        6.27     16.07 o 
   2   6   7       23.08       26.36     17.65 o 
   3   6   7        0.22       -7.26     17.00 o 
 -14   0   8       34.03       21.87     28.06 o 
 -12   0   8       15.20       -1.94     22.42 o 
 -10   0   8       76.23      117.59     48.78 o 
  -8   0   8      446.98      460.65     34.07 o 
  -6   0   8      442.12      452.52     35.59 o 
  -4   0   8       44.39       39.40      9.36 o 
  -2   0   8       85.03       88.22     12.78 o 
   0   0   8      690.43      748.25     36.98 o 
   2   0   8     1194.61     1189.47     56.71 o 
   4   0   8       15.87        5.42     13.65 o 
   6   0   8       42.96       21.96     16.60 o 
   8   0   8      151.87      151.53     25.49 o 
  10   0   8       32.48       28.88     23.70 o 
  12   0   8        0.02       39.22     42.36 o 
 -15   1   8       30.75       19.00     32.91 o 
 -14   1   8       28.53        9.94     23.13 o 
 -13   1   8       81.09       55.95     23.33 o 
 -12   1   8      113.80       98.63     19.64 o 
 -11   1   8       10.35      -12.66     14.57 o 
 -10   1   8       86.49       95.57     17.44 o 
  -9   1   8      216.86      238.34     19.87 o 
  -8   1   8       23.75       16.47      9.22 o 
  -7   1   8      315.72      322.72     16.93 o 
  -6   1   8        0.43       -5.72      5.72 o 
  -5   1   8      578.11      619.68     18.94 o 
  -4   1   8      832.42      816.50     19.95 o 
  -3   1   8       16.60       15.13      5.50 o 
  -2   1   8     1424.85     1481.00     36.65 o 
  -1   1   8     2157.48     2316.84     61.81 o 
   0   1   8     2556.62     2588.88     68.16 o 
   1   1   8     2086.63     2133.04     63.10 o 
   2   1   8       18.81        6.95     10.88 o 
   3   1   8      179.11      191.83     14.71 o 
   4   1   8     1034.42     1005.46     36.74 o 
   5   1   8        8.12       -1.53      7.61 o 
   6   1   8        4.93       -1.20      8.22 o 
   7   1   8      218.25      215.80     18.51 o 
   8   1   8      136.40      139.07     14.06 o 
   9   1   8      183.33      196.81     18.34 o 
  10   1   8       11.66       36.94     20.28 o 
  11   1   8        7.74        2.03     21.90 o 
  12   1   8       18.16       12.65     25.07 o 
 -14   2   8        4.44      -10.82     22.29 o 
 -13   2   8        4.24       -2.89     17.77 o 
 -12   2   8       83.42       74.79     19.10 o 
 -11   2   8       41.16       63.56     38.84 o 
 -10   2   8      314.83      360.54     29.74 o 
  -9   2   8      403.63      368.63     25.77 o 
  -8   2   8       68.41       57.34      9.38 o 
  -7   2   8      328.53      366.53     14.60 o 
  -6   2   8      256.15      275.75     13.98 o 
  -5   2   8        0.05       -4.32      4.32 o 
  -4   2   8      375.52      391.57     12.35 o 
  -3   2   8        0.18       -2.34      4.63 o 
  -2   2   8      201.09      223.64     10.77 o 
  -1   2   8        9.17       13.34      7.18 o 
   0   2   8     1002.33     1013.66     25.39 o 
   1   2   8     1026.12     1069.72     25.08 o 
   2   2   8       39.61       38.85      5.76 o 
   3   2   8       43.77       37.13      7.78 o 
   4   2   8      350.42      377.96     15.16 o 
   5   2   8       75.89       73.40     11.03 o 
   6   2   8      419.82      418.19     21.46 o 
   7   2   8       17.40       17.06     11.57 o 
   8   2   8       11.86      -10.56     10.93 o 
   9   2   8       36.29       29.20     14.44 o 
  10   2   8        8.14       18.92     16.89 o 
  11   2   8        0.11      -11.67     39.56 o 
 -14   3   8       38.99       19.55     28.31 o 
 -13   3   8       11.89       -2.14     18.07 o 
 -12   3   8        0.85       10.37     17.38 o 
 -11   3   8        6.45        4.05     15.33 o 
 -10   3   8       17.20       -4.46     14.58 o 
  -9   3   8       20.27      -13.03     13.03 o 
  -8   3   8      127.89      125.36     13.15 o 
  -7   3   8      962.71      992.16     31.73 o 
  -6   3   8       23.03       14.08      7.51 o 
  -5   3   8     1224.62     1224.72     32.92 o 
  -4   3   8      407.85      431.01     13.33 o 
  -3   3   8       27.23       33.97      7.48 o 
  -2   3   8        0.01       -4.00      5.47 o 
  -1   3   8      289.82      299.19     14.40 o 
   0   3   8       22.30       24.08      5.79 o 
   1   3   8      893.16      908.80     22.58 o 
   2   3   8      197.99      220.77     10.94 o 
   3   3   8       83.68       70.68      8.68 o 
   4   3   8       22.02       38.06      8.64 o 
   5   3   8       23.49       10.25     10.48 o 
   6   3   8       11.63        5.19     11.20 o 
   7   3   8       10.79       -9.03     10.58 o 
   8   3   8       31.66       21.44     15.35 o 
   9   3   8        0.39        4.45     14.80 o 
  10   3   8        3.07        7.14     17.28 o 
 -12   4   8       45.66       51.28     33.72 o 
 -11   4   8        2.19      -10.87     22.39 o 
 -10   4   8       13.91       22.30     22.40 o 
  -9   4   8      117.47      128.78     20.47 o 
  -8   4   8        0.25       -1.35     10.56 o 
  -7   4   8       16.98       19.95     10.04 o 
  -6   4   8       80.83       83.08     11.33 o 
  -5   4   8       88.94      117.05     11.90 o 
  -4   4   8      360.90      318.82     16.76 o 
  -3   4   8      722.93      734.64     25.63 o 
  -2   4   8      309.39      295.72     17.41 o 
  -1   4   8      107.29      124.29     12.50 o 
   0   4   8       24.19       31.51      8.82 o 
   1   4   8        0.02       -2.02      7.30 o 
   2   4   8      107.52       96.85     10.61 o 
   3   4   8      192.17      195.71     17.06 o 
   4   4   8       88.79       77.49     10.73 o 
   5   4   8       85.14       97.61     14.75 o 
   6   4   8       17.53       29.52     13.37 o 
   7   4   8       13.49       25.51     14.49 o 
   8   4   8        0.73       -8.13     14.32 o 
   9   4   8        0.03       -5.31     17.05 o 
 -10   5   8        6.75       -8.91     17.18 o 
  -9   5   8       27.48        9.09     17.56 o 
  -8   5   8        0.43      -12.35     22.32 o 
  -7   5   8        2.20       17.29     12.06 o 
  -6   5   8       34.08       35.09     16.84 o 
  -5   5   8       37.12       21.83     10.26 o 
  -4   5   8       23.69        6.20      9.50 o 
  -3   5   8        4.95        8.15      9.30 o 
  -2   5   8       16.12        1.96     11.04 o 
  -1   5   8        1.74       -2.97     10.50 o 
   0   5   8       17.92       23.36     16.80 o 
   1   5   8        0.21       -9.24     10.31 o 
   2   5   8        1.21        4.90     10.62 o 
   3   5   8       14.02       19.73     14.53 o 
   4   5   8        3.29       -5.45     11.27 o 
   5   5   8        5.06        8.49     16.92 o 
   6   5   8       25.56       50.59     18.90 o 
   7   5   8        8.41       10.82     29.08 o 
  -6   6   8        0.21      -20.37     24.91 o 
  -5   6   8        5.49       -2.50     18.44 o 
  -4   6   8        0.28      -16.83     16.83 o 
  -3   6   8       17.87       24.01     19.57 o 
  -2   6   8        8.63      -11.52     17.61 o 
  -1   6   8       11.86       12.32     17.70 o 
   0   6   8        2.99       -5.38     15.82 o 
   1   6   8       10.88        8.32     23.60 o 
   2   6   8        0.17       10.39     16.80 o 
   3   6   8        9.92       68.08     33.79 o 
 -15   0   9       27.34        7.06     44.73 o 
 -13   0   9       45.68       36.70     26.52 o 
 -11   0   9      383.50      326.87     72.49 o 
  -9   0   9      762.56      706.89     44.11 o 
  -7   0   9     1765.31     1712.90     61.93 o 
  -5   0   9      645.87      704.69     36.10 o 
  -3   0   9     2411.64     2235.21     75.79 o 
  -1   0   9     1832.83     1858.05     77.93 o 
   1   0   9      743.38      820.04     62.91 o 
   3   0   9       26.46       42.98     14.76 o 
   5   0   9        1.87       -6.14     15.76 o 
   7   0   9      113.95      126.66     27.57 o 
   9   0   9      217.27      201.41     28.02 o 
  11   0   9       10.37       34.87     37.74 o 
 -15   1   9        3.11       14.61     32.55 o 
 -14   1   9        1.61       -6.17     22.29 o 
 -13   1   9        4.40      -13.80     21.35 o 
 -12   1   9       64.64       64.91     19.06 o 
 -11   1   9      308.76      259.57     22.83 o 
 -10   1   9      177.72      196.13     19.98 o 
  -9   1   9      311.60      325.60     22.68 o 
  -8   1   9       14.46       22.57      9.89 o 
  -7   1   9       62.30       71.35      9.34 o 
  -6   1   9       67.56       74.83      8.74 o 
  -5   1   9      826.05      811.55     23.51 o 
  -4   1   9       32.61       43.45     11.58 o 
  -3   1   9      264.31      305.77     14.55 o 
  -2   1   9     1452.06     1387.20     35.32 o 
  -1   1   9       55.53       58.91      9.96 o 
   0   1   9      369.40      407.72     19.57 o 
   1   1   9      576.70      608.69     26.66 o 
   2   1   9      745.94      775.89     32.22 o 
   3   1   9        1.32        2.03      8.97 o 
   4   1   9      371.88      400.75     22.25 o 
   5   1   9       44.05       32.08     11.92 o 
   6   1   9        0.99       -8.21      8.21 o 
   7   1   9      100.85       84.96     12.04 o 
   8   1   9       23.03       27.87     10.94 o 
   9   1   9        2.71       21.31     12.30 o 
  10   1   9        1.08       38.51     21.39 o 
  11   1   9       29.60       42.12     24.48 o 
 -14   2   9        1.99       -3.51     19.94 o 
 -13   2   9        0.54       -8.26     18.44 o 
 -12   2   9        0.00      -12.14     23.67 o 
 -11   2   9        3.30      -18.21     18.21 o 
 -10   2   9       79.84       57.62     19.74 o 
  -9   2   9      205.71      186.98     13.68 o 
  -8   2   9      128.85      104.01     13.12 o 
  -7   2   9        2.83       -8.40      8.44 o 
  -6   2   9      935.74      939.39     23.05 o 
  -5   2   9      451.14      457.18     13.57 o 
  -4   2   9       98.52      109.02      7.37 o 
  -3   2   9       38.99       43.43      6.23 o 
  -2   2   9      109.10      131.38     10.95 o 
  -1   2   9        2.99        3.61      5.81 o 
   0   2   9     1035.09      998.01     25.60 o 
   1   2   9       55.00       70.14      8.33 o 
   2   2   9      420.44      460.41     15.54 o 
   3   2   9       33.31       34.40      6.74 o 
   4   2   9      122.58      135.61      9.57 o 
   5   2   9      150.39      142.68     13.63 o 
   6   2   9        3.64       23.60     11.47 o 
   7   2   9       97.16       73.20     17.86 o 
   8   2   9       53.46       57.01     28.48 o 
   9   2   9       28.00       16.38     15.01 o 
  10   2   9        4.28       11.74     16.16 o 
  11   2   9       30.98       26.57     29.13 o 
 -13   3   9        0.20        5.83     19.44 o 
 -12   3   9        1.57      -16.92     16.92 o 
 -11   3   9        0.47       -7.75     21.26 o 
 -10   3   9       33.76       27.50     23.13 o 
  -9   3   9       63.13       85.43     21.16 o 
  -8   3   9      294.48      336.56     17.48 o 
  -7   3   9      261.53      288.35     16.01 o 
  -6   3   9       21.53       17.01      8.55 o 
  -5   3   9       32.64       22.46      6.94 o 
  -4   3   9      794.67      809.79     22.42 o 
  -3   3   9        7.60        2.85      6.11 o 
  -2   3   9       62.25       69.34      6.52 o 
  -1   3   9       31.34       26.69      6.58 o 
   0   3   9       64.26       69.76      7.45 o 
   1   3   9        2.09       13.36      9.86 o 
   2   3   9      264.13      264.53     13.23 o 
   3   3   9       59.52       50.77     11.77 o 
   4   3   9        5.84       12.55      7.40 o 
   5   3   9       21.86       25.67     11.45 o 
   6   3   9       34.37       47.60     13.27 o 
   7   3   9       37.94       21.93     12.76 o 
   8   3   9       24.33        9.61     14.02 o 
   9   3   9       47.89       59.03     28.46 o 
  10   3   9        0.18        5.41     26.20 o 
 -12   4   9      135.84      145.19     29.74 o 
 -11   4   9        0.40        1.73     16.65 o 
 -10   4   9       19.26        1.49     15.68 o 
  -9   4   9       42.00       51.96     35.62 o 
  -8   4   9       25.11        4.70     13.31 o 
  -7   4   9       80.18       85.29     11.90 o 
  -6   4   9      326.05      354.20     18.57 o 
  -5   4   9        9.73        7.21      9.00 o 
  -4   4   9        9.00       -0.15      8.93 o 
  -3   4   9       32.25       30.88     10.58 o 
  -2   4   9        0.14       -6.28      8.79 o 
  -1   4   9       48.81       49.03     10.40 o 
   0   4   9       21.47       -0.84      8.35 o 
   1   4   9       38.99       59.57     10.68 o 
   2   4   9        4.34       -3.46      7.77 o 
   3   4   9        0.82       -5.76      8.56 o 
   4   4   9       15.17       25.76     11.26 o 
   5   4   9        3.25       23.58     12.53 o 
   6   4   9        2.06       -5.93     12.89 o 
   7   4   9        3.98       -0.04     13.83 o 
   8   4   9        7.87      -15.80     19.56 o 
   9   4   9        1.24       -0.55     25.25 o 
  -9   5   9        8.76       -5.45     17.04 o 
  -8   5   9        1.78       13.77     16.43 o 
  -7   5   9       13.82       16.79     12.90 o 
  -6   5   9       24.37       26.49     11.28 o 
  -5   5   9       34.46       33.68     10.80 o 
  -4   5   9        0.24        4.39      9.69 o 
  -3   5   9       36.15       50.84     11.92 o 
  -2   5   9       18.89       20.40     10.99 o 
  -1   5   9       55.14       63.49     15.66 o 
   0   5   9        3.40        1.83     11.48 o 
   1   5   9       27.62       51.40     13.23 o 
   2   5   9       31.65       36.84     11.75 o 
   3   5   9      135.44      168.29     19.75 o 
   4   5   9       20.64       24.82     13.03 o 
   5   5   9        8.63        1.12     16.54 o 
   6   5   9        0.08      -11.64     19.28 o 
  -5   6   9        2.60      -13.59     18.07 o 
  -4   6   9        4.31        5.49     18.52 o 
  -3   6   9        4.21       17.91     18.94 o 
  -2   6   9        5.52       -0.20     38.78 o 
  -1   6   9        0.72      -17.22     17.22 o 
   0   6   9      108.10      161.58     25.36 o 
   1   6   9        0.22       -1.12     16.93 o 
   2   6   9       35.29       54.49     33.46 o 
 -14   0  10        4.39      -26.03     26.03 o 
 -12   0  10       60.38       54.50     53.46 o 
 -10   0  10       78.79       76.76     23.69 o 
  -8   0  10        0.50       -9.98      9.98 o 
  -6   0  10      207.98      227.29     19.41 o 
  -4   0  10       66.70       60.04     17.31 o 
  -2   0  10       43.77       77.92     14.84 o 
   0   0  10       18.92        0.18     15.59 o 
   2   0  10       96.26      121.85     18.54 o 
   4   0  10     1121.35     1119.47     58.54 o 
   6   0  10      316.44      384.16     35.46 o 
   8   0  10       89.81       55.71     21.22 o 
  10   0  10      149.45      170.46     42.32 o 
 -15   1  10        1.75      -29.83     30.51 o 
 -14   1  10       89.85       68.86     26.34 o 
 -13   1  10       18.99        2.54     21.71 o 
 -12   1  10       22.77        1.66     16.48 o 
 -11   1  10        6.96       -4.87     15.72 o 
 -10   1  10      193.01      214.42     29.67 o 
  -9   1  10      131.65      140.34     14.55 o 
  -8   1  10      186.55      185.37     16.12 o 
  -7   1  10      279.93      283.15     14.54 o 
  -6   1  10        2.78       -4.98      6.40 o 
  -5   1  10       83.75       82.05      8.69 o 
  -4   1  10      107.28      107.85      8.73 o 
  -3   1  10       67.03       80.37      8.91 o 
  -2   1  10      791.76      789.04     27.39 o 
  -1   1  10      535.31      523.08     21.33 o 
   0   1  10      110.54      129.60     14.34 o 
   1   1  10      890.25      922.47     33.17 o 
   2   1  10      489.01      527.98     23.56 o 
   3   1  10       32.36       29.03     10.73 o 
   4   1  10      572.27      502.94     25.49 o 
   5   1  10      171.64      165.12     17.14 o 
   6   1  10        0.02      -10.05     12.93 o 
   7   1  10       55.81       50.44     14.17 o 
   8   1  10        7.90        8.98     11.72 o 
   9   1  10        0.69       -9.18     11.95 o 
  10   1  10        4.51        0.93     21.95 o 
  11   1  10        0.14       11.14     25.46 o 
 -14   2  10       14.79        0.36     21.12 o 
 -13   2  10        0.00       32.34     28.99 o 
 -12   2  10        0.01       -1.76     24.89 o 
 -11   2  10       11.14      -19.51     20.43 o 
 -10   2  10        5.61       12.48     17.90 o 
  -9   2  10      323.61      318.96     16.37 o 
  -8   2  10       26.84       13.78      8.44 o 
  -7   2  10      811.02      834.53     25.95 o 
  -6   2  10      476.87      487.46     16.48 o 
  -5   2  10        0.09       -5.24      5.24 o 
  -4   2  10     2248.87     2240.97     47.39 o 
  -3   2  10      592.59      580.96     17.56 o 
  -2   2  10      195.42      198.86     10.30 o 
  -1   2  10      199.56      245.43     14.73 o 
   0   2  10     1103.56     1182.27     32.03 o 
   1   2  10      214.64      212.55     10.88 o 
   2   2  10     1297.77     1236.58     31.34 o 
   3   2  10      226.35      209.36     11.51 o 
   4   2  10       84.31       94.94     11.74 o 
   5   2  10       50.43       35.07     13.21 o 
   6   2  10        1.08       -2.82     10.82 o 
   7   2  10        0.48        4.97     13.98 o 
   8   2  10        3.92       -7.69     13.74 o 
   9   2  10       37.92       26.92     16.63 o 
  10   2  10       24.99        3.08     26.51 o 
 -13   3  10        9.36      -16.10     23.45 o 
 -12   3  10        0.25       23.60     19.07 o 
 -11   3  10       14.41       18.90     18.38 o 
 -10   3  10       22.85       -0.25     15.56 o 
  -9   3  10      165.46      183.63     18.46 o 
  -8   3  10       91.34      104.91     12.04 o 
  -7   3  10       14.41        7.04      8.84 o 
  -6   3  10       67.68       71.36     10.75 o 
  -5   3  10        2.77       -3.36      8.04 o 
  -4   3  10        0.13       11.80      7.43 o 
  -3   3  10       50.59       34.32      6.80 o 
  -2   3  10      115.46      102.40      8.22 o 
  -1   3  10       29.71       17.74      7.19 o 
   0   3  10      600.75      572.57     25.86 o 
   1   3  10       30.06       18.70      7.22 o 
   2   3  10        4.40        0.84      7.31 o 
   3   3  10        4.76       -3.49      7.29 o 
   4   3  10       35.98       28.90     12.35 o 
   5   3  10       28.18       48.83     13.07 o 
   6   3  10      123.23      135.33     16.65 o 
   7   3  10       67.32       57.45     17.23 o 
   8   3  10        0.43      -11.76     12.84 o 
   9   3  10       26.66       25.18     15.84 o 
  10   3  10        5.05        1.03     20.66 o 
 -12   4  10       57.55       60.34     22.70 o 
 -11   4  10        1.31        4.74     17.94 o 
 -10   4  10       39.83       39.42     18.34 o 
  -9   4  10       10.22        9.47     17.03 o 
  -8   4  10        8.19       -3.12     10.41 o 
  -7   4  10        8.85       19.36     10.48 o 
  -6   4  10       31.29       27.78     10.33 o 
  -5   4  10       68.48       79.94     11.98 o 
  -4   4  10       81.11       69.01     11.60 o 
  -3   4  10        4.21       18.09     10.36 o 
  -2   4  10       60.15       65.66     11.93 o 
  -1   4  10        6.16       16.67      9.39 o 
   0   4  10       54.46       37.23     12.42 o 
   1   4  10        5.27       -3.94      8.81 o 
   2   4  10       19.25       17.73      9.26 o 
   3   4  10       33.58       18.54     10.56 o 
   4   4  10       36.79       48.57     10.71 o 
   5   4  10      122.68      113.26     17.10 o 
   6   4  10        4.90       -5.09     19.48 o 
   7   4  10        1.68      -10.83     14.58 o 
   8   4  10        0.25       14.21     16.85 o 
  -9   5  10        0.02      -11.72     16.40 o 
  -8   5  10       15.77       23.25     17.99 o 
  -7   5  10        7.73       13.65     11.59 o 
  -6   5  10       39.60       40.55     12.15 o 
  -5   5  10        9.23       12.92     10.22 o 
  -4   5  10        0.50        4.40     10.21 o 
  -3   5  10       23.47       28.43     11.10 o 
  -2   5  10       28.49       31.91     20.01 o 
  -1   5  10       61.53       63.37     13.14 o 
   0   5  10       30.66       24.44     11.99 o 
   1   5  10        7.21       -0.77     10.90 o 
   2   5  10       28.08       30.22     12.20 o 
   3   5  10        4.10       -2.22     10.29 o 
   4   5  10        5.46        7.03     17.03 o 
   5   5  10        0.88        2.89     17.81 o 
   6   5  10       37.56        2.78     29.41 o 
  -4   6  10        3.32      -12.10     12.10 o 
  -3   6  10       46.65       37.66     17.36 o 
  -2   6  10        3.70       14.81     18.25 o 
  -1   6  10       12.78       33.53     20.14 o 
   0   6  10        4.16      -15.75     15.75 o 
 -15   0  11       19.07       -4.04     45.40 o 
 -13   0  11        0.26        0.83     26.46 o 
 -11   0  11      257.65      222.95     32.27 o 
  -9   0  11       39.10       34.71     14.05 o 
  -7   0  11        3.65      -10.41     10.59 o 
  -5   0  11      717.13      708.84     31.22 o 
  -3   0  11      614.43      609.66     28.19 o 
  -1   0  11     5342.96     5726.53    222.22 o 
   1   0  11     2841.00     2958.30    183.21 o 
   3   0  11       12.92        1.07     15.09 o 
   5   0  11      166.03      167.47     25.25 o 
   7   0  11       30.83       12.96     21.15 o 
   9   0  11       11.36       37.05     27.37 o 
  11   0  11        0.49       44.13     47.69 o 
 -15   1  11        5.69        9.33     33.21 o 
 -14   1  11       27.49       35.39     26.48 o 
 -13   1  11        0.21       -3.63     22.85 o 
 -12   1  11       62.38       31.28     21.14 o 
 -11   1  11        5.35      -10.04     17.04 o 
 -10   1  11      173.40      141.83     19.41 o 
  -9   1  11       74.83       64.55     12.95 o 
  -8   1  11       21.49       10.64      8.17 o 
  -7   1  11       11.93       -0.10      7.63 o 
  -6   1  11      254.27      259.38     13.59 o 
  -5   1  11      753.10      715.23     22.30 o 
  -4   1  11       39.75       44.56      7.68 o 
  -3   1  11        1.12        4.43      6.98 o 
  -2   1  11       35.58       23.13      7.73 o 
  -1   1  11      244.28      242.54     15.21 o 
   0   1  11      106.01      120.04     12.14 o 
   1   1  11        5.80        1.41     15.27 o 
   2   1  11       70.54       36.73     17.60 o 
   3   1  11      237.78      262.47     22.14 o 
   4   1  11       96.38       69.51     13.81 o 
   5   1  11       36.13       29.12     13.07 o 
   6   1  11       18.98       -0.99     10.36 o 
   7   1  11       37.30       39.99     11.86 o 
   8   1  11       11.08       19.34     12.72 o 
   9   1  11       16.25        9.86     14.37 o 
  10   1  11       25.95       37.38     25.89 o 
 -14   2  11        7.19       27.14     57.69 o 
 -13   2  11       85.88      131.59     34.69 o 
 -12   2  11       13.89       33.79     27.19 o 
 -11   2  11        0.91      -13.11     22.55 o 
 -10   2  11        5.79       -6.15     18.07 o 
  -9   2  11      194.38      200.73     13.85 o 
  -8   2  11      419.31      438.62     20.77 o 
  -7   2  11     1624.57     1695.70     40.66 o 
  -6   2  11       37.40       39.07      7.72 o 
  -5   2  11      238.08      239.98     12.58 o 
  -4   2  11      112.44      124.71      9.81 o 
  -3   2  11      635.05      599.12     21.66 o 
  -2   2  11      106.93      121.13     10.77 o 
  -1   2  11      262.41      277.20     12.82 o 
   0   2  11       12.08        0.36      6.78 o 
   1   2  11       25.69       21.65      8.65 o 
   2   2  11        9.00       14.14      6.37 o 
   3   2  11      139.70      154.01     12.76 o 
   4   2  11        5.60       -2.48      9.27 o 
   5   2  11        6.40       -2.26      9.87 o 
   6   2  11       57.78       40.72     13.75 o 
   7   2  11       41.70       23.12     16.19 o 
   8   2  11        7.09       15.07     15.37 o 
   9   2  11       37.97       36.41     23.31 o 
  10   2  11        0.95       -3.57     35.14 o 
 -13   3  11       15.43       13.40     21.52 o 
 -12   3  11       45.53       37.68     20.97 o 
 -11   3  11       52.93       39.18     20.06 o 
 -10   3  11       10.80      -13.74     15.52 o 
  -9   3  11      180.06      213.80     19.91 o 
  -8   3  11       48.53       64.82     15.02 o 
  -7   3  11       67.80       50.05     14.53 o 
  -6   3  11       43.07       43.61     10.80 o 
  -5   3  11      334.28      382.61     18.95 o 
  -4   3  11      368.90      380.13     15.42 o 
  -3   3  11      199.68      202.10     12.37 o 
  -2   3  11      237.05      280.75     16.41 o 
  -1   3  11       42.43       32.26      8.64 o 
   0   3  11      151.67      133.25     13.01 o 
   1   3  11       76.59       55.41      9.75 o 
   2   3  11       34.97       43.99     11.44 o 
   3   3  11      115.82      119.97     11.57 o 
   4   3  11       85.90       74.29     14.21 o 
   5   3  11       42.64       76.70     18.37 o 
   6   3  11        0.01       -0.78     12.68 o 
   7   3  11        5.39       -0.32     15.03 o 
   8   3  11        3.53       -0.24     15.15 o 
   9   3  11       11.51       17.39     22.56 o 
 -12   4  11        0.20       -7.97     28.50 o 
 -11   4  11       12.75       23.53     19.80 o 
 -10   4  11        9.62        3.08     16.57 o 
  -9   4  11       26.36       -1.31     16.25 o 
  -8   4  11       19.74       28.00     14.20 o 
  -7   4  11       21.80       41.11     11.90 o 
  -6   4  11       46.06       53.02     11.95 o 
  -5   4  11        0.33       -7.51      9.86 o 
  -4   4  11      111.38      132.65     13.51 o 
  -3   4  11       16.62        9.42     10.34 o 
  -2   4  11       52.64       41.97     13.80 o 
  -1   4  11        2.71       -2.10     12.76 o 
   0   4  11       27.75       42.13     11.46 o 
   1   4  11       48.37       48.06     11.54 o 
   2   4  11       16.03       16.11      9.68 o 
   3   4  11        0.13       -8.68      9.01 o 
   4   4  11       62.72       58.55     15.22 o 
   5   4  11        3.40       -4.09     13.45 o 
   6   4  11       23.55       28.73     15.62 o 
   7   4  11        7.04       18.49     16.56 o 
  -9   5  11        0.17       16.71     19.00 o 
  -8   5  11        4.10       12.58     23.02 o 
  -7   5  11        4.98        0.13     11.98 o 
  -6   5  11        7.62       -1.51     13.72 o 
  -5   5  11       29.27       46.49     12.92 o 
  -4   5  11        8.78       11.19     10.77 o 
  -3   5  11       94.40      101.59     14.07 o 
  -2   5  11       12.61       18.82     12.66 o 
  -1   5  11       19.16       17.97     12.01 o 
   0   5  11        3.59       -8.01     11.80 o 
   1   5  11       24.69       36.46     12.84 o 
   2   5  11       12.26       -3.81     18.17 o 
   3   5  11       39.47       27.76     17.79 o 
   4   5  11        2.02       -3.60     17.79 o 
   5   5  11        7.11       38.31     32.57 o 
 -14   0  12        0.66      -10.66     28.65 o 
 -12   0  12       11.40        1.18     23.86 o 
 -10   0  12      190.55      180.06     21.25 o 
  -8   0  12       13.76        1.47     12.02 o 
  -6   0  12       17.10       18.30     12.37 o 
  -4   0  12      284.84      298.13     19.91 o 
  -2   0  12      256.03      248.87     22.31 o 
   0   0  12      171.25      159.32     31.34 o 
   2   0  12     1479.14     1624.21    112.93 o 
   4   0  12        4.61        8.01     23.60 o 
   6   0  12      120.56       85.99     24.12 o 
   8   0  12        4.80       -1.27     24.15 o 
  10   0  12       12.85       28.26     43.29 o 
 -15   1  12        1.74        0.96     33.49 o 
 -14   1  12        7.95        5.59     30.69 o 
 -13   1  12        0.45      -12.71     22.65 o 
 -12   1  12       57.19       45.32     19.32 o 
 -11   1  12        3.89      -15.48     15.48 o 
 -10   1  12       60.14       79.92     18.29 o 
  -9   1  12      215.41      239.05     15.49 o 
  -8   1  12      147.49      147.76     12.63 o 
  -7   1  12       20.90       16.36      8.70 o 
  -6   1  12      975.85     1001.26     30.96 o 
  -5   1  12       37.14       31.44      7.96 o 
  -4   1  12       23.37       28.67      7.87 o 
  -3   1  12      334.23      342.25     16.52 o 
  -2   1  12       78.12       94.20     12.47 o 
  -1   1  12      103.44      104.45     11.83 o 
   0   1  12        7.34       -2.67      9.01 o 
   1   1  12      151.95      139.98     23.42 o 
   2   1  12       65.68       42.72     12.03 o 
   3   1  12       12.08        5.10      6.89 o 
   4   1  12       57.32       24.29     15.15 o 
   5   1  12      121.35      115.52     16.68 o 
   6   1  12       53.55       35.06     12.03 o 
   7   1  12       69.13       47.54     14.12 o 
   8   1  12        5.37        8.45     13.62 o 
   9   1  12        0.19       11.97     17.24 o 
  10   1  12        0.42        9.90     25.30 o 
 -14   2  12       16.21        5.66     33.30 o 
 -13   2  12        4.22      -28.34     28.34 o 
 -12   2  12       94.22       78.47     29.91 o 
 -11   2  12       70.35       72.54     28.28 o 
 -10   2  12       22.82       19.13     15.77 o 
  -9   2  12        3.87       -2.98     10.02 o 
  -8   2  12       55.58       71.83     11.20 o 
  -7   2  12      147.19      152.28     11.28 o 
  -6   2  12       37.66       38.44      9.68 o 
  -5   2  12       29.93       14.13      7.77 o 
  -4   2  12      206.93      215.48     13.17 o 
  -3   2  12       62.49       66.08      9.63 o 
  -2   2  12      106.34      111.69     11.03 o 
  -1   2  12       32.97       25.24     10.41 o 
   0   2  12        4.07       -7.03      7.03 o 
   1   2  12       13.13        2.36      7.07 o 
   2   2  12        2.96        4.60      6.67 o 
   3   2  12        3.04       -5.19      6.37 o 
   4   2  12      116.40      104.43     17.48 o 
   5   2  12       24.09       27.58     11.58 o 
   6   2  12       21.99       38.27     12.81 o 
   7   2  12       16.08       12.98     14.87 o 
   8   2  12       23.88       19.52     17.36 o 
   9   2  12       30.11        4.21     16.68 o 
 -13   3  12        0.17      -20.92     20.95 o 
 -12   3  12       49.12       46.16     22.94 o 
 -11   3  12        0.29       -9.54     18.26 o 
 -10   3  12       37.27        8.23     14.85 o 
  -9   3  12        0.08        8.90     10.39 o 
  -8   3  12       57.24       62.64     11.73 o 
  -7   3  12       84.41       99.44     13.96 o 
  -6   3  12      365.23      357.11     29.17 o 
  -5   3  12        1.23       -8.79      8.79 o 
  -4   3  12       12.59        0.10      7.79 o 
  -3   3  12      230.56      190.31     12.58 o 
  -2   3  12        0.61       -1.76      7.64 o 
  -1   3  12      123.59      141.51     11.61 o 
   0   3  12       93.14       84.76     11.76 o 
   1   3  12      126.20      117.25     12.63 o 
   2   3  12       38.45       36.48      9.85 o 
   3   3  12       65.58       54.45      9.88 o 
   4   3  12       44.65       25.91     12.95 o 
   5   3  12       50.14       48.58     14.28 o 
   6   3  12       39.23       42.10     14.73 o 
   7   3  12        2.94        4.61     14.29 o 
   8   3  12       22.84       25.07     16.73 o 
 -11   4  12        5.20        1.85     20.66 o 
 -10   4  12        5.35       -5.87     17.98 o 
  -9   4  12        4.24      -11.01     14.28 o 
  -8   4  12       22.71       21.55     16.19 o 
  -7   4  12       12.00       -8.57     10.77 o 
  -6   4  12       64.78       40.35     14.71 o 
  -5   4  12      193.25      228.96     24.39 o 
  -4   4  12       12.00        7.06     10.09 o 
  -3   4  12       91.64      118.54     14.75 o 
  -2   4  12        8.83       14.09     10.88 o 
  -1   4  12        0.00       -2.68     12.39 o 
   0   4  12       30.81        7.03     10.21 o 
   1   4  12      281.41      300.34     23.70 o 
   2   4  12        0.81        0.80     12.85 o 
   3   4  12       75.44       97.66     16.54 o 
   4   4  12        1.55        6.29     13.74 o 
   5   4  12        0.72       -3.85     14.51 o 
   6   4  12       10.60       23.09     16.49 o 
   7   4  12       12.53       20.62     22.06 o 
  -8   5  12       25.53       18.37     20.92 o 
  -7   5  12        4.02      -11.53     11.53 o 
  -6   5  12        3.29        0.31     12.49 o 
  -5   5  12        9.60        3.98     11.84 o 
  -4   5  12       17.06       30.09     12.30 o 
  -3   5  12       14.88       -3.87     10.85 o 
  -2   5  12       10.75        2.67     12.51 o 
  -1   5  12        0.32       -8.92     11.55 o 
   0   5  12       70.57      121.91     16.08 o 
   1   5  12        2.63       13.90     12.16 o 
   2   5  12        7.82       18.91     13.01 o 
   3   5  12        0.03       16.30     17.95 o 
   4   5  12       23.52      -12.05     24.33 o 
 -15   0  13        4.13      -41.71     48.10 o 
 -13   0  13       50.71       78.35     64.76 o 
 -11   0  13      193.24       89.19     27.86 o 
  -9   0  13      885.21      862.21     40.26 o 
  -7   0  13      130.55      158.29     23.16 o 
  -5   0  13      481.43      487.53     26.65 o 
  -3   0  13      386.54      412.30     44.97 o 
  -1   0  13      524.48      599.99     43.12 o 
   1   0  13      119.22       99.69     18.89 o 
   3   0  13        0.44      -23.57     23.57 o 
   5   0  13       33.16       31.19     20.10 o 
   7   0  13       58.73       71.89     26.23 o 
   9   0  13        1.53       14.38     39.68 o 
 -14   1  13       20.56       20.32     34.26 o 
 -13   1  13        0.00      -13.95     23.66 o 
 -12   1  13       12.39        8.13     21.97 o 
 -11   1  13       92.14       57.18     19.19 o 
 -10   1  13       14.00        4.48     12.80 o 
  -9   1  13        0.31       -9.26      9.26 o 
  -8   1  13       40.71       37.84     11.94 o 
  -7   1  13      100.50      136.15     14.78 o 
  -6   1  13      608.99      602.02     21.62 o 
  -5   1  13       54.56       49.00      8.88 o 
  -4   1  13      762.04      753.65     25.20 o 
  -3   1  13      195.75      176.28     13.55 o 
  -2   1  13        8.58        1.64      8.22 o 
  -1   1  13      312.65      355.28     23.72 o 
   0   1  13      697.12      736.24     29.95 o 
   1   1  13       58.30       67.76     25.10 o 
   2   1  13      703.52      681.33     34.55 o 
   3   1  13      169.53      178.70     17.63 o 
   4   1  13      160.80      164.94     21.34 o 
   5   1  13        0.08        6.32     13.57 o 
   6   1  13        1.31       -4.75     12.10 o 
   7   1  13        8.64       21.03     13.43 o 
   8   1  13       33.04       28.53     14.40 o 
   9   1  13       11.86        9.93     15.82 o 
 -14   2  13       13.03       32.14     34.97 o 
 -13   2  13        6.27      -23.77     30.01 o 
 -12   2  13        1.51      -27.19     27.19 o 
 -11   2  13        2.82      -19.56     24.44 o 
 -10   2  13       44.93       33.67     17.60 o 
  -9   2  13       12.63      -10.30     10.30 o 
  -8   2  13        9.59       -4.50      8.43 o 
  -7   2  13      226.79      206.02     12.90 o 
  -6   2  13       29.18       24.28     11.74 o 
  -5   2  13      196.21      252.64     14.92 o 
  -4   2  13      113.40      103.34     10.12 o 
  -3   2  13        4.31        9.52      8.76 o 
  -2   2  13        2.21        6.98      8.35 o 
  -1   2  13      110.33      112.74     12.03 o 
   0   2  13      252.44      257.06     14.97 o 
   1   2  13      245.43      214.65     20.86 o 
   2   2  13        5.47       -0.68      7.31 o 
   3   2  13        0.13        1.01      7.28 o 
   4   2  13       48.50       45.83     12.09 o 
   5   2  13       73.68       65.93     12.98 o 
   6   2  13       18.21       13.90     13.43 o 
   7   2  13        9.98        1.97     13.60 o 
   8   2  13        5.78       10.47     20.73 o 
   9   2  13        0.26      -11.66     18.95 o 
 -13   3  13        0.78       -3.82     23.49 o 
 -12   3  13      151.32      170.43     28.29 o 
 -11   3  13        4.64        3.88     19.51 o 
 -10   3  13      124.14      143.36     19.44 o 
  -9   3  13      180.60      195.02     16.69 o 
  -8   3  13       25.17       17.07     13.33 o 
  -7   3  13      108.76       93.66     19.25 o 
  -6   3  13      333.93      338.43     21.97 o 
  -5   3  13       32.99       37.30     10.85 o 
  -4   3  13      298.68      264.62     16.78 o 
  -3   3  13      141.30      172.13     20.55 o 
  -2   3  13        6.59       -7.56      7.65 o 
  -1   3  13       11.94        4.39      8.17 o 
   0   3  13       12.29        4.34      9.09 o 
   1   3  13        0.05       -3.64      8.54 o 
   2   3  13       18.93       17.38      8.93 o 
   3   3  13        3.33       -1.46     11.53 o 
   4   3  13       42.00        9.80     13.61 o 
   5   3  13        0.73        3.22     13.09 o 
   6   3  13       22.98       37.20     15.61 o 
   7   3  13        7.14       -5.01     15.18 o 
   8   3  13        0.46        7.48     16.47 o 
 -11   4  13       13.29        1.84     20.65 o 
 -10   4  13        0.45       32.64     19.56 o 
  -9   4  13       40.74       13.01     15.57 o 
  -8   4  13      134.61      142.50     16.37 o 
  -7   4  13        2.25       -3.08     11.28 o 
  -6   4  13       58.03       79.89     13.79 o 
  -5   4  13        7.60        5.14     10.87 o 
  -4   4  13       25.80       21.43     11.13 o 
  -3   4  13      106.01      116.50     16.27 o 
  -2   4  13       85.48       56.58     16.80 o 
  -1   4  13       86.32       96.82     14.09 o 
   0   4  13       26.39       23.02     11.25 o 
   1   4  13        0.41        9.57     10.44 o 
   2   4  13       51.97       44.60     12.75 o 
   3   4  13       45.95       25.71     17.23 o 
   4   4  13        1.22        2.16     14.22 o 
   5   4  13        7.42       30.56     16.44 o 
   6   4  13       29.25       23.37     17.45 o 
  -8   5  13       28.93       16.52     16.59 o 
  -7   5  13       21.91        5.93     13.27 o 
  -6   5  13        0.14       -6.69     16.57 o 
  -5   5  13       59.59       71.87     14.50 o 
  -4   5  13        0.82       10.13     11.83 o 
  -3   5  13       64.54       70.97     13.91 o 
  -2   5  13        0.02        2.57     12.42 o 
  -1   5  13        0.57       -6.62     12.59 o 
   0   5  13       23.47       20.64     13.51 o 
   1   5  13        4.85       -2.12     15.33 o 
   2   5  13       44.33       49.71     29.66 o 
   3   5  13       23.12       52.71     21.22 o 
 -14   0  14       28.28       71.91     36.16 o 
 -12   0  14      146.84       84.70     62.61 o 
 -10   0  14       35.79       19.00     16.28 o 
  -8   0  14      108.03       92.13     16.95 o 
  -6   0  14      311.75      345.01     23.86 o 
  -4   0  14       11.18       21.36     13.69 o 
  -2   0  14      291.34      329.31     28.34 o 
   0   0  14       16.81       -2.30     38.00 o 
   2   0  14      270.85      208.21     38.18 o 
   4   0  14      325.25      320.73     34.07 o 
   6   0  14        0.08       11.70     21.66 o 
   8   0  14       17.10       39.61     41.95 o 
 -14   1  14        8.45      -12.38     32.48 o 
 -13   1  14        0.08      -17.72     24.86 o 
 -12   1  14        2.06      -28.48     31.08 o 
 -11   1  14       73.37       46.17     15.34 o 
 -10   1  14       49.41       50.61     12.42 o 
  -9   1  14      181.37      206.53     15.61 o 
  -8   1  14      145.25      133.32     13.50 o 
  -7   1  14      636.08      654.09     23.73 o 
  -6   1  14        5.27        2.96     10.34 o 
  -5   1  14      187.68      185.89     13.20 o 
  -4   1  14       80.07       80.63     14.87 o 
  -3   1  14      222.83      200.27     14.78 o 
  -2   1  14       89.35       83.17     12.83 o 
  -1   1  14     1220.70     1243.25     43.42 o 
   0   1  14      118.58      142.62     15.25 o 
   1   1  14       51.22       46.52     12.92 o 
   2   1  14      307.78      326.64     25.62 o 
   3   1  14        0.18       13.87     12.78 o 
   4   1  14       26.25       29.27     14.34 o 
   5   1  14        0.47        6.25     16.96 o 
   6   1  14       25.29        6.40     12.83 o 
   7   1  14        0.89       -2.29     12.88 o 
   8   1  14        1.73      -13.80     13.80 o 
   9   1  14       18.81       -0.76     46.46 o 
 -14   2  14        6.64      -48.36     48.36 o 
 -13   2  14        0.78      -14.42     52.34 o 
 -12   2  14        8.16       15.62     28.15 o 
 -11   2  14       87.63      125.17     22.69 o 
 -10   2  14       20.92       25.20     17.66 o 
  -9   2  14      117.81      124.64     20.00 o 
  -8   2  14       15.90       11.37      9.72 o 
  -7   2  14      162.22      185.59     19.20 o 
  -6   2  14       49.67       25.72      9.99 o 
  -5   2  14       90.71      108.69     11.39 o 
  -4   2  14       46.68       60.78      9.87 o 
  -3   2  14        0.43        6.01      8.81 o 
  -2   2  14       29.89       32.75     10.18 o 
  -1   2  14       34.64       26.93     14.18 o 
   0   2  14       83.07       63.30     16.12 o 
   1   2  14        4.49        1.09      7.95 o 
   2   2  14        8.54       -9.20      9.35 o 
   3   2  14      138.21      128.76     14.93 o 
   4   2  14       16.01       29.45     11.92 o 
   5   2  14        0.55       -0.07     12.29 o 
   6   2  14       21.08       25.94     15.26 o 
   7   2  14        0.21       -0.18     18.52 o 
   8   2  14        3.04        1.59     20.33 o 
 -12   3  14       12.68        0.49     21.50 o 
 -11   3  14        3.15      -15.44     15.44 o 
 -10   3  14       15.10      -14.93     14.93 o 
  -9   3  14        7.56        9.45     11.54 o 
  -8   3  14        4.94       -1.74     10.90 o 
  -7   3  14        0.65       13.69     11.44 o 
  -6   3  14       34.32       40.44     11.72 o 
  -5   3  14       20.80       25.79     10.81 o 
  -4   3  14        4.00        2.86      9.56 o 
  -3   3  14        9.65       22.62      9.02 o 
  -2   3  14      121.13      150.36     12.94 o 
  -1   3  14       47.05       44.96      9.68 o 
   0   3  14       28.65        7.13      8.39 o 
   1   3  14       13.19       12.92      9.50 o 
   2   3  14       84.13       80.69     16.88 o 
   3   3  14        0.96      -12.41     12.41 o 
   4   3  14       44.46       41.29     15.11 o 
   5   3  14       39.82       35.66     15.94 o 
   6   3  14        2.33       -5.65     14.24 o 
   7   3  14        8.45        5.19     15.50 o 
 -11   4  14       15.18        1.20     22.74 o 
 -10   4  14       30.44       11.49     17.24 o 
  -9   4  14        9.55       27.69     15.91 o 
  -8   4  14        0.22      -11.14     11.94 o 
  -7   4  14        6.34        6.21     11.84 o 
  -6   4  14       26.11       34.79     16.74 o 
  -5   4  14       31.73       57.51     13.11 o 
  -4   4  14        7.92       -4.55     10.51 o 
  -3   4  14       55.09       64.08     14.13 o 
  -2   4  14       12.72       13.18     11.37 o 
  -1   4  14        1.44        9.25     11.41 o 
   0   4  14       13.04       11.17     11.70 o 
   1   4  14        4.83       21.95     11.81 o 
   2   4  14       19.17      -13.61     16.35 o 
   3   4  14       25.67        6.43     16.99 o 
   4   4  14        0.97      -15.08     15.08 o 
   5   4  14        1.46       -2.95     16.69 o 
  -7   5  14        8.98        9.96     19.17 o 
  -6   5  14        7.16        2.01     13.50 o 
  -5   5  14        3.30       -7.32     13.03 o 
  -4   5  14       16.48       21.80     13.02 o 
  -3   5  14       20.76       13.56     12.48 o 
  -2   5  14       33.75       57.32     16.05 o 
  -1   5  14       10.52       38.89     14.24 o 
   0   5  14       20.81       33.20     18.48 o 
   1   5  14        1.51        3.03     13.47 o 
   2   5  14        0.83       -0.83     20.52 o 
 -13   0  15       18.08      -29.42     29.42 o 
 -11   0  15        1.40      -16.37     16.37 o 
  -9   0  15      172.69      187.34     21.99 o 
  -7   0  15        8.51        9.89     13.72 o 
  -5   0  15      110.06       95.28     17.96 o 
  -3   0  15      295.97      233.04     24.99 o 
  -1   0  15      248.74      275.33     28.08 o 
   1   0  15       30.30       37.33     18.29 o 
   3   0  15      261.29      229.86     74.08 o 
   5   0  15       16.31       42.30     24.30 o 
   7   0  15        0.02      -17.76     24.96 o 
 -14   1  15       18.84        1.55     34.76 o 
 -13   1  15        2.35      -34.57     34.57 o 
 -12   1  15       35.91       26.76     24.46 o 
 -11   1  15        4.08       -5.53     14.67 o 
 -10   1  15       27.47       11.35     11.99 o 
  -9   1  15        0.00       -6.06     11.27 o 
  -8   1  15      208.21      211.46     15.82 o 
  -7   1  15      389.18      421.10     20.16 o 
  -6   1  15       29.94       23.22      9.81 o 
  -5   1  15       89.40       71.36     10.94 o 
  -4   1  15      185.72      199.00     14.12 o 
  -3   1  15       53.36       36.86     13.18 o 
  -2   1  15        1.53        4.21     10.60 o 
  -1   1  15        0.48       28.79     11.77 o 
   0   1  15       34.16       30.53     12.47 o 
   1   1  15      107.88      120.51     15.86 o 
   2   1  15      207.46      217.48     23.07 o 
   3   1  15        0.97       -5.79     15.07 o 
   4   1  15        0.00       -6.72     13.43 o 
   5   1  15        6.21       11.36     15.24 o 
   6   1  15        0.24       -4.44     13.72 o 
   7   1  15       18.12       -5.50     16.27 o 
   8   1  15        4.95        8.66     19.53 o 
 -13   2  15        7.44      -29.57     29.57 o 
 -12   2  15       44.67       38.63     31.91 o 
 -11   2  15       20.68        6.68     18.24 o 
 -10   2  15       15.80      -16.48     16.48 o 
  -9   2  15      121.68      119.59     14.44 o 
  -8   2  15       83.39      104.84     20.65 o 
  -7   2  15        0.65        0.01      9.90 o 
  -6   2  15      117.78      103.60     12.29 o 
  -5   2  15      396.65      412.76     19.33 o 
  -4   2  15        6.78        4.31      9.26 o 
  -3   2  15      462.47      529.35     23.68 o 
  -2   2  15        4.52       -0.92     16.41 o 
  -1   2  15        0.21        0.25      9.95 o 
   0   2  15       10.67       -7.79      8.59 o 
   1   2  15        8.33        9.37     10.32 o 
   2   2  15        3.98       12.96      9.04 o 
   3   2  15       37.23       14.30     13.14 o 
   4   2  15       55.98       27.62     14.82 o 
   5   2  15       88.93       70.69     19.58 o 
   6   2  15       11.57       37.53     18.30 o 
   7   2  15       40.18       30.77     16.23 o 
   8   2  15        2.87      -17.92     17.92 o 
 -12   3  15        0.00      -21.88     21.88 o 
 -11   3  15        0.45      -17.93     17.93 o 
 -10   3  15        1.77       11.65     15.91 o 
  -9   3  15       22.34       29.15     14.44 o 
  -8   3  15        5.83       -0.46     13.37 o 
  -7   3  15       63.09       67.53     13.35 o 
  -6   3  15       58.55       48.90     12.62 o 
  -5   3  15      100.26      116.92     14.01 o 
  -4   3  15       48.60       45.39     11.77 o 
  -3   3  15        9.00       10.24      9.31 o 
  -2   3  15       10.04       -4.68      8.83 o 
  -1   3  15       37.37       41.66     10.24 o 
   0   3  15       66.85       58.93     11.11 o 
   1   3  15      132.28      134.04     14.68 o 
   2   3  15       19.62        9.35     21.04 o 
   3   3  15       21.07       19.30     35.74 o 
   4   3  15        5.43       21.47     14.87 o 
   5   3  15        0.80      -13.76     13.76 o 
   6   3  15       21.96       30.44     16.57 o 
 -10   4  15        0.78      -11.31     16.08 o 
  -9   4  15        8.31       -7.50     15.01 o 
  -8   4  15       51.28       98.29     16.10 o 
  -7   4  15        4.45       -2.67     11.95 o 
  -6   4  15       33.59       42.07     13.31 o 
  -5   4  15       13.20       43.40     14.65 o 
  -4   4  15       31.54       26.08     12.33 o 
  -3   4  15        7.63       -2.24     11.99 o 
  -2   4  15       52.88       44.21     13.88 o 
  -1   4  15       21.14       11.15     11.89 o 
   0   4  15       88.34       93.20     15.15 o 
   1   4  15       19.10        5.43     11.78 o 
   2   4  15        0.13       14.50     16.88 o 
   3   4  15       14.06        0.79     17.91 o 
   4   4  15       16.34       30.17     21.13 o 
  -6   5  15        3.21        5.54     14.74 o 
  -5   5  15       39.28       47.96     14.90 o 
  -4   5  15       19.27       18.46     13.46 o 
  -3   5  15       23.14       13.56     13.49 o 
  -2   5  15       14.61       20.88     14.62 o 
  -1   5  15        0.61       -0.58     14.29 o 
   0   5  15       23.94       20.75     17.21 o 
 -14   0  16        2.00      -47.07     47.07 o 
 -12   0  16       32.55       58.95     31.75 o 
 -10   0  16       24.75       30.16     18.80 o 
  -8   0  16       27.56       20.55     15.88 o 
  -6   0  16     1753.07     1737.78     66.57 o 
  -4   0  16      335.69      339.94     25.99 o 
  -2   0  16       69.17       51.09     45.04 o 
   0   0  16      637.44      738.60     71.55 o 
   2   0  16       76.86       82.74     30.12 o 
   4   0  16       24.90       -5.65     33.74 o 
   6   0  16        9.31      -25.37     36.45 o 
   8   0  16        0.10       10.48     43.43 o 
 -14   1  16        3.08       10.29     50.42 o 
 -13   1  16       10.34      -27.15     30.61 o 
 -12   1  16       22.63       28.49     24.17 o 
 -11   1  16      151.99      101.14     24.85 o 
 -10   1  16       25.98       22.21     12.68 o 
  -9   1  16      152.82      152.64     17.90 o 
  -8   1  16       52.44       48.59     12.31 o 
  -7   1  16      192.58      200.67     15.55 o 
  -6   1  16       33.06       30.34     10.60 o 
  -5   1  16        8.19        7.87     10.06 o 
  -4   1  16        0.81       -8.85      8.85 o 
  -3   1  16        4.77       -1.36      9.98 o 
  -2   1  16        0.25       -0.85      9.99 o 
  -1   1  16      159.53      169.52     19.81 o 
   0   1  16       25.93       33.30     13.83 o 
   1   1  16       52.66       62.14     14.93 o 
   2   1  16       42.91       48.35     14.94 o 
   3   1  16        0.01        3.24     16.40 o 
   4   1  16       13.01       36.31     19.02 o 
   5   1  16       35.40       38.09     17.99 o 
   6   1  16        3.73      -12.90     12.90 o 
   7   1  16        1.59      -14.52     18.50 o 
   8   1  16        0.01      -19.43     19.43 o 
 -13   2  16        1.14        7.85     33.58 o 
 -12   2  16       87.65       65.14     23.62 o 
 -11   2  16        0.37        5.70     19.16 o 
 -10   2  16       21.63       33.67     19.18 o 
  -9   2  16        0.84      -15.90     20.69 o 
  -8   2  16       37.51       46.03     14.00 o 
  -7   2  16        1.25        8.59     12.37 o 
  -6   2  16      158.54      144.34     14.92 o 
  -5   2  16       12.87        6.41     10.35 o 
  -4   2  16      188.11      194.68     16.17 o 
  -3   2  16       11.99        0.27     11.29 o 
  -2   2  16       15.76       -3.79     11.50 o 
  -1   2  16        1.18       11.09     12.21 o 
   0   2  16       47.00       61.13     11.16 o 
   1   2  16       69.91       66.11     11.46 o 
   2   2  16       99.74      106.09     26.19 o 
   3   2  16        7.26      -13.46     13.46 o 
   4   2  16       60.62       54.73     16.93 o 
   5   2  16        0.97      -12.66     12.66 o 
   6   2  16        0.47        1.37     14.48 o 
   7   2  16        3.54      -14.94     14.94 o 
 -12   3  16       14.17      -37.75     50.70 o 
 -11   3  16        2.18       12.79     17.45 o 
 -10   3  16       24.10       43.15     20.81 o 
  -9   3  16        4.31        1.52     14.58 o 
  -8   3  16        5.05      -13.59     13.59 o 
  -7   3  16        1.50       21.08     14.17 o 
  -6   3  16        0.40        6.59     11.06 o 
  -5   3  16       12.51       10.31     12.16 o 
  -4   3  16        4.23       -0.24     10.21 o 
  -3   3  16      120.72      112.99     15.24 o 
  -2   3  16       82.91       68.47     11.37 o 
  -1   3  16       31.46       18.70     10.17 o 
   0   3  16       27.51       19.58     10.42 o 
   1   3  16        6.22       -8.84      8.84 o 
   2   3  16        1.61       25.07     16.53 o 
   3   3  16       35.48       59.87     19.20 o 
   4   3  16       18.52        9.27     17.68 o 
   5   3  16        1.16       -4.22     20.63 o 
   6   3  16       19.13       39.28     76.28 o 
  -9   4  16       23.10       17.30     17.16 o 
  -8   4  16       45.63       55.98     15.24 o 
  -7   4  16       12.97       -6.88     12.14 o 
  -6   4  16        3.30      -11.63     11.63 o 
  -5   4  16      102.02      137.38     16.24 o 
  -4   4  16        0.36      -11.03     11.03 o 
  -3   4  16        9.10        9.82     12.64 o 
  -2   4  16        0.74      -10.15     12.00 o 
  -1   4  16       30.35       28.13     14.32 o 
   0   4  16        3.78       14.22     12.30 o 
   1   4  16        3.71       -3.02     16.60 o 
   2   4  16       33.44       24.13     20.17 o 
   3   4  16        1.49      -15.94     17.37 o 
  -4   5  16       18.85       51.10     19.22 o 
  -3   5  16       27.36       15.72     14.43 o 
  -2   5  16       26.58       30.91     24.42 o 
 -13   0  17        1.09      -48.47     48.47 o 
 -11   0  17       93.94       77.37     22.23 o 
  -9   0  17      142.86      174.31     23.63 o 
  -7   0  17       65.32       54.88     17.16 o 
  -5   0  17       46.88       31.97     16.16 o 
  -3   0  17       46.58       31.45     16.07 o 
  -1   0  17       21.50       16.58     18.19 o 
   1   0  17       27.78       19.84     19.85 o 
   3   0  17       31.49       21.14     21.37 o 
   5   0  17        8.94       28.93     41.54 o 
   7   0  17        1.34       27.95     45.56 o 
 -13   1  17        0.06      -31.40     31.40 o 
 -12   1  17        7.24       -6.35     23.61 o 
 -11   1  17        8.23        6.80     14.41 o 
 -10   1  17       13.65       28.08     17.79 o 
  -9   1  17        8.54       -3.21     12.08 o 
  -8   1  17       12.62        1.54     11.52 o 
  -7   1  17       31.64       25.62     11.60 o 
  -6   1  17       12.80       13.33     10.46 o 
  -5   1  17       46.15       40.54     11.41 o 
  -4   1  17        8.97       10.70     10.34 o 
  -3   1  17       91.92      106.83     14.24 o 
  -2   1  17       10.03       24.97     11.51 o 
  -1   1  17        0.60      -11.63     11.63 o 
   0   1  17       53.79       35.65     14.39 o 
   1   1  17        9.25       -0.26     17.37 o 
   2   1  17        0.01        0.28     14.20 o 
   3   1  17       29.23       14.72     25.34 o 
   4   1  17        2.56       19.62     23.44 o 
   5   1  17        3.30       30.11     25.06 o 
   6   1  17       15.15        7.52     16.39 o 
   7   1  17        2.05      -17.74     17.74 o 
 -12   2  17       11.98      -17.15     22.16 o 
 -11   2  17        0.49       12.32     21.32 o 
 -10   2  17       21.46       14.48     19.46 o 
  -9   2  17       37.80       24.83     18.61 o 
  -8   2  17        1.27        1.51     14.83 o 
  -7   2  17       55.72       44.17     18.68 o 
  -6   2  17       19.82       21.20     12.93 o 
  -5   2  17        0.19      -10.83     11.17 o 
  -4   2  17       24.44       21.93     11.70 o 
  -3   2  17       82.41       81.28     20.14 o 
  -2   2  17        9.54       19.01     12.61 o 
  -1   2  17      123.63      131.16     17.90 o 
   0   2  17        0.36       -0.60     10.39 o 
   1   2  17        4.96        7.50     10.27 o 
   2   2  17       22.87       35.69     13.48 o 
   3   2  17       38.20       13.67     15.75 o 
   4   2  17       33.79       36.04     24.55 o 
   5   2  17       20.36        9.46     16.57 o 
   6   2  17        2.98      -10.52     15.19 o 
 -11   3  17       32.41       35.67     22.92 o 
 -10   3  17        0.50      -18.40     18.40 o 
  -9   3  17        0.32       -9.39     18.46 o 
  -8   3  17       38.37        9.39     15.05 o 
  -7   3  17       95.20       93.93     17.94 o 
  -6   3  17       49.55       36.15     13.35 o 
  -5   3  17       96.69       74.02     13.37 o 
  -4   3  17       13.74       10.05     11.00 o 
  -3   3  17       22.75       30.26     12.60 o 
  -2   3  17       18.06       -3.12     10.64 o 
  -1   3  17        1.13        3.48     10.10 o 
   0   3  17        1.40      -11.63     11.63 o 
   1   3  17       40.13       75.19     17.41 o 
   2   3  17       16.63       15.81     18.68 o 
   3   3  17       44.69       70.17     28.83 o 
   4   3  17        0.00      -12.43     18.10 o 
   5   3  17        0.07      -15.77     20.74 o 
  -9   4  17        0.31       -0.63     17.85 o 
  -8   4  17        9.06       -0.83     13.62 o 
  -7   4  17       11.86       18.15     13.60 o 
  -6   4  17        1.96        6.85     13.32 o 
  -5   4  17       63.20       47.99     14.46 o 
  -4   4  17       87.95      103.56     16.05 o 
  -3   4  17        8.12       18.25     16.51 o 
  -2   4  17       40.42       46.29     14.52 o 
  -1   4  17        5.73      -10.06     12.32 o 
   0   4  17        0.54       35.41     18.91 o 
   1   4  17        2.75      -15.88     16.88 o 
   2   4  17        7.36        5.70     22.83 o 
 -12   0  18       23.13        2.52     22.05 o 
 -10   0  18       29.09       20.99     19.07 o 
  -8   0  18      489.48      473.43     33.97 o 
  -6   0  18        9.23        5.46     24.71 o 
  -4   0  18       14.01       14.25     16.15 o 
  -2   0  18        0.70       -3.76     18.20 o 
   0   0  18       81.28       95.55     25.07 o 
   2   0  18      326.25      327.14     40.45 o 
   4   0  18        4.44       43.95     24.32 o 
   6   0  18       12.45       -9.98     46.15 o 
 -13   1  18        5.97      -21.86     34.82 o 
 -12   1  18        4.41       16.46     22.20 o 
 -11   1  18       25.30        6.95     16.69 o 
 -10   1  18        5.34      -10.51     13.70 o 
  -9   1  18      134.52      138.56     18.44 o 
  -8   1  18        3.81      -10.78     11.80 o 
  -7   1  18       14.52       -0.12     11.53 o 
  -6   1  18        8.08       22.58     11.66 o 
  -5   1  18      188.70      214.86     17.83 o 
  -4   1  18        0.04       12.83     11.37 o 
  -3   1  18      231.18      255.08     30.90 o 
  -2   1  18       19.21       15.14     12.17 o 
  -1   1  18        0.99      -12.49     13.22 o 
   0   1  18       17.02       12.27     14.07 o 
   1   1  18       15.71        8.91     13.80 o 
   2   1  18       11.12       11.13     15.97 o 
   3   1  18      104.96       88.20     18.75 o 
   4   1  18       19.55       26.15     17.66 o 
   5   1  18       16.41      -10.17     20.96 o 
   6   1  18        8.59      -18.09     18.09 o 
 -12   2  18        9.05       24.08     21.43 o 
 -11   2  18       25.93       14.99     21.43 o 
 -10   2  18        0.98        0.57     20.08 o 
  -9   2  18       41.57       28.76     20.96 o 
  -8   2  18        0.86       -6.23     17.42 o 
  -7   2  18       16.30        2.63     13.56 o 
  -6   2  18       57.53       57.07     14.74 o 
  -5   2  18        8.35       23.47     13.65 o 
  -4   2  18       74.35      115.57     16.97 o 
  -3   2  18       12.73        8.80     15.01 o 
  -2   2  18       44.57       31.95     16.07 o 
  -1   2  18      144.18      163.34     22.93 o 
   0   2  18       19.26       14.86     11.26 o 
   1   2  18       96.62       72.50     27.52 o 
   2   2  18        0.07       -8.61     12.73 o 
   3   2  18        0.52      -13.21     13.21 o 
   4   2  18        1.46        0.03     17.06 o 
   5   2  18        0.69        5.35     17.00 o 
 -10   3  18        0.03       -1.49     21.32 o 
  -9   3  18       10.82       40.59     17.43 o 
  -8   3  18       61.25       63.58     18.02 o 
  -7   3  18        4.81      -14.31     14.31 o 
  -6   3  18       33.02       28.47     12.99 o 
  -5   3  18       24.71       12.11     17.89 o 
  -4   3  18       26.40       18.90     12.11 o 
  -3   3  18       68.49       53.84     16.20 o 
  -2   3  18        5.37        6.99     11.79 o 
  -1   3  18       27.09       26.29     11.00 o 
   0   3  18        2.07       -7.24     12.87 o 
   1   3  18        1.56       14.05     13.91 o 
   2   3  18        3.57       -4.35     14.04 o 
   3   3  18       12.96       15.06     19.61 o 
   4   3  18        5.41        7.82     21.24 o 
  -8   4  18       24.52       31.21     34.17 o 
  -7   4  18       10.71       11.84     13.87 o 
  -6   4  18       21.39       24.59     13.77 o 
  -5   4  18       28.55       27.18     14.25 o 
  -4   4  18        8.73       22.65     13.50 o 
  -3   4  18       18.36       11.89     14.16 o 
  -2   4  18       21.64       37.28     14.97 o 
  -1   4  18        1.35        1.89     13.17 o 
   0   4  18       46.53       23.43     18.99 o 
   1   4  18        8.36       27.23     22.86 o 
 -11   0  19       63.72       64.70     23.72 o 
  -9   0  19      103.98       80.24     22.14 o 
  -7   0  19      384.84      314.57     48.87 o 
  -5   0  19        0.06      -10.90     16.24 o 
  -3   0  19        2.15      -14.86     14.86 o 
  -1   0  19       48.09       58.61     23.43 o 
   1   0  19        1.92       31.71     25.80 o 
   3   0  19        3.75      -21.27     21.27 o 
   5   0  19        7.78       16.62     26.67 o 
 -12   1  19       46.72       48.18     23.22 o 
 -11   1  19        0.64        1.21     16.77 o 
 -10   1  19        2.26       -7.68     15.64 o 
  -9   1  19        7.24       33.03     17.21 o 
  -8   1  19       37.43       17.83     13.41 o 
  -7   1  19        0.24        6.54     12.49 o 
  -6   1  19      382.35      374.97     28.68 o 
  -5   1  19       93.75       87.41     14.62 o 
  -4   1  19       27.73        5.17     12.54 o 
  -3   1  19       52.96       69.54     15.55 o 
  -2   1  19        5.93        9.20     13.63 o 
  -1   1  19       16.11       32.67     15.45 o 
   0   1  19       63.09       82.20     18.23 o 
   1   1  19       59.89       54.98     17.36 o 
   2   1  19       11.25        8.24     16.48 o 
   3   1  19        0.07       -1.04     16.28 o 
   4   1  19       31.64       32.14     18.94 o 
   5   1  19        0.19        0.91     20.09 o 
 -11   2  19       25.82       53.16     23.79 o 
 -10   2  19       67.51       83.64     24.67 o 
  -9   2  19        0.57      -13.83     20.93 o 
  -8   2  19        2.13       29.43     20.21 o 
  -7   2  19       31.29       -0.83     22.45 o 
  -6   2  19        8.16       16.03     14.12 o 
  -5   2  19       44.53       54.46     15.66 o 
  -4   2  19        2.44       26.08     20.57 o 
  -3   2  19        1.84        8.92     15.20 o 
  -2   2  19       27.12       45.04     17.92 o 
  -1   2  19        6.00       16.46     16.48 o 
   0   2  19       32.52       40.72     19.40 o 
   1   2  19       10.79      -11.38     12.92 o 
   2   2  19        5.66       -8.75     15.12 o 
   3   2  19       10.82       10.58     15.42 o 
   4   2  19        7.60        0.23     14.98 o 
 -10   3  19        0.68      -14.96     22.46 o 
  -9   3  19        8.23      -14.24     16.85 o 
  -8   3  19       19.62       24.70     22.15 o 
  -7   3  19        7.64       -9.56     15.36 o 
  -6   3  19        4.40      -10.31     13.58 o 
  -5   3  19        2.07      -10.68     10.68 o 
  -4   3  19        3.25        2.80     11.31 o 
  -3   3  19        5.71       17.70     12.89 o 
  -2   3  19        3.64      -11.25     11.25 o 
  -1   3  19       12.96      -11.34     11.34 o 
   0   3  19       39.38       20.91     20.01 o 
   1   3  19        0.63      -13.89     13.89 o 
   2   3  19       11.34       20.36     16.18 o 
  -6   4  19        6.17       16.92     19.16 o 
  -5   4  19        4.05       13.47     14.35 o 
  -4   4  19       33.37       38.99     18.48 o 
  -3   4  19       39.66       56.46     16.25 o 
  -2   4  19       14.05      -14.73     14.73 o 
  -1   4  19        8.85       22.61     30.01 o 
 -12   0  20       10.04      -23.02     23.23 o 
 -10   0  20        3.13       22.93     20.70 o 
  -8   0  20       89.87       98.29     23.82 o 
  -6   0  20       17.24      -15.07     17.05 o 
  -4   0  20       33.93       43.42     20.34 o 
  -2   0  20       65.74      109.37     30.56 o 
   0   0  20        9.68       32.14     24.61 o 
   2   0  20       19.67       22.53     25.91 o 
   4   0  20       20.13        6.71     25.58 o 
 -12   1  20        9.87       38.10     33.74 o 
 -11   1  20        4.34       24.08     18.10 o 
 -10   1  20        0.04      -16.05     16.05 o 
  -9   1  20       14.04       21.58     16.43 o 
  -8   1  20        1.44       -6.06     14.39 o 
  -7   1  20        0.08       -0.93     13.23 o 
  -6   1  20        9.47        3.82     14.02 o 
  -5   1  20        2.87        5.64     12.84 o 
  -4   1  20        0.04       -7.11     13.71 o 
  -3   1  20       36.16        6.07     17.80 o 
  -2   1  20        0.01        5.76     15.20 o 
  -1   1  20        3.25       23.68     16.30 o 
   0   1  20       18.98      -10.00     22.90 o 
   1   1  20       17.22       24.57     17.41 o 
   2   1  20       10.89       -5.96     17.26 o 
   3   1  20       12.10        6.11     18.62 o 
   4   1  20        0.04      -18.17     19.81 o 
 -11   2  20        0.05       35.94     33.22 o 
 -10   2  20        4.01       19.11     22.52 o 
  -9   2  20       17.70       23.18     24.76 o 
  -8   2  20       12.13        0.37     21.55 o 
  -7   2  20       87.37       93.87     24.12 o 
  -6   2  20        8.55       27.41     15.36 o 
  -5   2  20        4.13       14.03     15.08 o 
  -4   2  20        3.51       21.82     15.43 o 
  -3   2  20        1.58       14.72     17.39 o 
  -2   2  20       42.75       17.20     17.62 o 
  -1   2  20        3.40      -11.18     17.39 o 
   0   2  20       11.32        7.22     19.06 o 
   1   2  20       18.99       -0.49     17.72 o 
   2   2  20        7.02       -0.60     18.35 o 
   3   2  20       22.78       17.43     16.60 o 
  -9   3  20        3.62      -14.76     25.33 o 
  -8   3  20        1.53       -6.00     16.68 o 
  -7   3  20        2.84       -2.05     16.08 o 
  -6   3  20        1.77        3.08     12.75 o 
  -5   3  20       83.98       54.46     17.18 o 
  -4   3  20       31.64       25.67     17.98 o 
  -3   3  20       28.82        7.45     16.82 o 
  -2   3  20       18.40       20.65     13.18 o 
  -1   3  20        2.30      -20.47     20.47 o 
   0   3  20        0.47       -5.94     16.19 o 
   1   3  20        0.83      -17.71     17.71 o 
 -11   0  21       47.52       62.18     26.26 o 
  -9   0  21       43.56       71.79     22.63 o 
  -7   0  21       42.93       18.31     27.47 o 
  -5   0  21      118.55      132.94     38.57 o 
  -3   0  21        4.23       33.72     20.79 o 
  -1   0  21        4.61      -11.43     22.61 o 
   1   0  21        0.21       34.37     27.32 o 
   3   0  21       53.25      -13.32     28.85 o 
 -11   1  21       15.03        0.38     53.23 o 
 -10   1  21        8.74       -1.77     18.09 o 
  -9   1  21       15.17       42.58     20.67 o 
  -8   1  21       39.82       21.81     17.87 o 
  -7   1  21        8.52       33.87     20.80 o 
  -6   1  21       27.02       19.11     14.77 o 
  -5   1  21        7.62       12.62     15.24 o 
  -4   1  21       12.29       -1.87     14.55 o 
  -3   1  21        1.55       13.28     16.91 o 
  -2   1  21        4.80       16.79     17.56 o 
  -1   1  21        6.03       -1.06     16.95 o 
   0   1  21       26.58       24.99     19.03 o 
   1   1  21        3.07       -7.86     17.94 o 
   2   1  21       21.41       29.55     21.53 o 
   3   1  21        4.86      -18.67     21.45 o 
 -10   2  21        5.03       15.15     30.22 o 
  -9   2  21        0.01       38.30     36.73 o 
  -8   2  21       38.53       84.87     25.82 o 
  -7   2  21       15.18       17.80     20.87 o 
  -6   2  21       12.23       10.41     20.56 o 
  -5   2  21       92.36       87.89     19.41 o 
  -4   2  21       34.41       47.80     18.00 o 
  -3   2  21      116.58      106.83     21.26 o 
  -2   2  21       16.31       -2.93     17.98 o 
  -1   2  21        2.06      -16.27     17.73 o 
   0   2  21        1.26      -20.77     21.87 o 
   1   2  21       33.15       12.38     15.79 o 
   2   2  21        0.34      -17.28     17.28 o 
  -7   3  21       10.84      -11.80     18.05 o 
  -6   3  21        9.75       -0.15     17.23 o 
  -5   3  21       17.00        7.02     12.96 o 
  -4   3  21        7.20       -8.19     15.08 o 
  -3   3  21        0.87      -12.06     12.53 o 
  -2   3  21       36.65        3.25     17.84 o 
  -1   3  21       23.31       37.28     29.41 o 
 -10   0  22        4.70       22.80     25.01 o 
  -8   0  22        0.25       -4.26     21.37 o 
  -6   0  22       24.25       34.25     22.59 o 
  -4   0  22        0.00      -20.48     20.48 o 
  -2   0  22        5.65       12.58     25.51 o 
   0   0  22       24.52       19.64     27.72 o 
   2   0  22        0.08       -7.63     34.22 o 
 -10   1  22        2.68      -17.78     26.23 o 
  -9   1  22        0.53        5.33     18.04 o 
  -8   1  22       32.38       37.93     18.99 o 
  -7   1  22        0.11       -7.43     16.87 o 
  -6   1  22        0.02        0.60     16.42 o 
  -5   1  22        2.45       27.73     18.96 o 
  -4   1  22        3.72      -17.06     17.06 o 
  -3   1  22       10.27       -1.63     17.13 o 
  -2   1  22        3.84      -18.03     18.03 o 
  -1   1  22        2.63       21.46     19.39 o 
   0   1  22        0.20        8.89     20.27 o 
   1   1  22        7.53        3.58     20.38 o 
  -8   2  22       38.73       65.83     25.22 o 
  -7   2  22        0.93       -6.84     21.10 o 
  -6   2  22       67.98       74.09     43.14 o 
  -5   2  22        4.40       42.96     22.93 o 
  -4   2  22        0.01       19.60     18.44 o 
  -3   2  22        0.46       13.84     19.83 o 
  -2   2  22        8.17       16.56     20.83 o 
  -1   2  22        1.55       -2.87     19.79 o 
   0   2  22        7.64      -17.03     17.03 o 
  -9   0  23        0.57       -0.38     33.05 o 
  -7   0  23       11.06        6.24     22.14 o 
  -5   0  23       18.09       18.71     23.80 o 
  -3   0  23       63.75       76.71     26.69 o 
  -1   0  23        0.13       31.17     28.69 o 
  -8   1  23       20.96       30.62     20.22 o 
  -7   1  23      122.18      157.70     23.87 o 
  -6   1  23       11.92        5.15     18.42 o 
  -5   1  23        4.08      -18.21     18.21 o 
  -4   1  23       27.73       34.52     20.59 o 
  -3   1  23        3.72       13.60     18.77 o 
  -2   1  23       47.07       64.92     24.26 o 
  -1   1  23        5.77       15.06     22.01 o 
  -6   2  23       23.91       33.81     32.59 o 
  -5   2  23        4.59       14.97     25.57 o 
  -4   2  23        6.13        5.50     26.81 o 
  -3   2  23        1.56       10.03     22.15 o 
  -6   0  24        4.21       70.43     35.97 o 
  -4   0  24        6.48       51.00     35.27 o 
                                                 
